# Supplementary material for: Cancer associated epigenetic transitions identified by genome-wide histone methylation binding profiles in human colorectal cancer samples and paired normal mucosa
Source: BMC Cancer. 2011 Oct 19;11:450. doi: 10.1186/1471-2407-11-450 (PMC3216894; doi:10.1186/1471-2407-11-450)
Supplement: Additional file 1 — Marked genes: Lists of genes enriched with H3K4me3 or H3K27me3 in patient material or cell line. [file 1471-2407-11-450-S1.XLS]

## Sheet: genes_to_excel_20090528
P1_N_k4	P1_N_k27	P1_T_k4	P1_T_k27	P2_N_k4	P2_N_k27	P2_T_k4	P2_T_k27	HT29_k4	HT29_k27
2-PDE	A4GALT	15E1.2	A4GALT	2-PDE	A4GALT	15E1.2	A4GALT	15E1.2	AAG12
6a8b	AATF	2-PDE	AB231738	A121/SUI1	AB231738	6a8b	AB231738	6a8b	AB231738
A121/SUI1	AB231738	A121/SUI1	ABCA3	A18hnRNP	ABCC8	A121/SUI1	AB231784	A121/SUI1	ABC50
A18hnRNP	ABCC4	AAK1	ABCC8	AAK1	ABCC9	A2BP1	ABCC4	AAAS	ABCC4
AAAS	ABCC8	AARS	ABHD12	AAMP	ABCG4	AAK1	ABCC8	AAK1	ABCF1
AADAT	ABCC9	AARS2	ACAN	AARS2	ABTB2	AARS2	ABCG4	AARS	ABCG4
AAG12	ACADL	AASDH	ACCN1	AASDH	ACADL	AASDH	abParts	AARS2	ABHD12
AAK1	ACCN2	AATF	ACCN2	AASS	ACAN	AASDHPPT	ABTB2	AASDH	ABHD7
AAMP	ACCN4	AB004851	ACCN4	AATF	ACCN1	AB086839	ACADL	AASDHPPT	ABI3
AARS	ACTA1	AB231751	ACO1	AB000464	ACCN2	ABC1	ACCN1	AATF	ACCN4
AASDH	ADAM11	ABC1	ACOXL	AB000466	ACCN4	ABC50	ACCN4	AB000464	ACOT7
AASS	ADAM12	ABC50	ACPL2	ABC1	ACOXL	ABCA1	ADAM21	AB000466	ACOXL
AATF	ADAM23	ABCA1	ACSL1	ABCA1	ACPT	ABCA5	ADAMTS1	AB231751	ACTC1
AB000464	ADAMTS1	ABCA5	ACSL6	ABCA5	ACSL6	ABCB7	ADAMTS12	ABC1	ACTG2
AB000466	ADAMTS12	ABCB7	ACTA1	ABCB9	ACTA1	ABCC10	ADAMTS2	ABC50	ACTN4
AB004851	ADAMTS18	ABCB9	ACTC1	ABCC4	ACTC1	ABCC4	ADAMTS7	ABCA1	ACVRL1
AB209061	ADAMTS2	ABCC10	ACTR5	ABCD3	ACTN3	ABCC5	ADAMTSL1	ABCB7	ADAMTS1
ABC1	ADAMTS3	ABCC4	ADAM12	ABCD4	ADAM11	ABCD2	ADARB2	ABCB9	ADAMTS16
ABCA1	ADAMTS5	ABCC5	ADAM23	ABCE1	ADAM12	ABCD3	ADC	ABCC3	ADAMTS7
ABCA5	ADAMTS7	ABCD2	ADAMTS8	ABCF2	ADAM23	ABCD4	ADCY1	ABCC4	ADAMTS8
ABCB9	ADAMTS8	ABCD3	ADARB2	ABCF3	ADAMTS1	ABCE1	ADCY5	ABCD2	ADAMTS9
ABCC10	ADAMTS9	ABCE1	ADCY2	ABHD10	ADAMTS12	ABCF1	ADCYAP1R1	ABCD3	ADARB2
ABCC13	ADARB2	ABCF1	ADD2	ABHD12	ADAMTS18	ABCF2	ADD2	ABCE1	ADC
ABCC3	ADCY2	ABCF2	ADRA1A	ABHD13	ADAMTS19	ABCF3	ADIPOQ	ABCF1	ADCY1
ABCC4	ADCYAP1	ABCF3	ADRA1B	ABHD2	ADAMTS2	ABHD13	ADORA1	ABCF2	ADCY5
ABCD2	ADD2	ABCG2	ADRBK2	ABHD3	ADAMTS7	ABHD3	ADRA1A	ABCF3	ADCYAP1R1
ABCD3	ADORA1	ABHD12	AF275804	ABHD4	ADAMTS8	ABHD4	ADRA2A	ABCG2	ADD2
ABCE1	ADRA1A	ABHD13	AF355799	ABHD5	ADAMTS9	ABI1	ADRB1	ABHD1	ADRA1B
ABCF2	ADRBK2	ABHD3	AFAP1L1	ABI1	ADARB2	ABL1	AF009227	ABHD10	ADRM1
ABHD10	AF275804	ABHD4	AFAR3	ABL1	ADCY1	ABL2	AF071167	ABHD12	ADSSL1
ABHD12	AF469199	ABHD5	AFF3	ABL2	ADCY2	ABLIM1	AF355799	ABHD13	AEBP1
ABHD13	AF469200	ABI1	AGC1	ABS	ADCY5	ABS	AF388367	ABHD2	AF230800
ABHD4	AF469208	ABI2	AGTR1	ABT1	ADCY8	ABT1	AF395795	ABHD4	AF268386
ABHD5	AFAP1L1	ABL1	AGXT2L1	ABTB2	ADD2	ACACA	AJAP1	ABHD5	AF289565
ABL1	AFF3	ABL2	AHCTF1	ACAA1	ADORA1	ACAD10	AK000872	ABI1	AF355799
ABL2	AGXT2L1	ABLIM1	AK000687	ACAA2	ADORA2A	ACAD11	AK001560	ABI2	AF451986
ABS	AK054637	ABS	AK023507	ACAD10	ADRA1A	ACAD8	AK023507	ABL1	AFF3
ABT1	AK054726	ABT1	AK055656	ACAD11	ADRA1B	ACADM	AK054637	ABL2	AGPS
ABTB2	AK055254	ABTB2	AK056047	ACADM	ADRBK2	ACBD3	AK055459	ABLIM1	AGXT
ACAA2	AK055459	ACAA2	AK056211	ACADSB	AF230800	ACBD6	AK055631	ABLIM3	AK001560
ACACA	AK055656	ACAD10	AK057321	ACAT1	AF275804	ACIN1	AK055656	ABS	AK023259
ACAD10	AK057037	ACAD11	AK091766	ACBD3	AFF3	ACN9	AK056211	ABT1	AK055254
ACAD11	AK057935	ACAD8	AK093381	ACBD6	AGC1	ACO1	AK056484	ABTB2	AK055656
ACAD9	AK091704	ACAD9	AK093987	ACIN1	AGTR1	ACO2	AK090688	ACAA2	AK056484
ACADM	AK091766	ACADM	AK094270	ACN9	AGXT2L1	ACOT1	AK090817	ACACA	AK090817
ACBD3	AK093381	ACADS	AK094607	ACO2	AIPL1	ACP1	AK091704	ACAD10	AK091766
ACBD6	AK094270	ACAT1	AK094963	ACOT1	AJAP1	ACP6	AK091766	ACAD11	AK093746
ACCN2	AK094607	ACBD3	AK095719	ACOT8	AK000872	ACSL1	AK092087	ACAD9	AK096498
ACID2	AK095719	ACBD5	AK096081	ACOT9	AK021786	ACSL3	AK093381	ACADM	AK097739
ACIN1	AK096219	ACBD6	AK096219	ACOX1	AK023251	ACTB	AK093987	ACAT1	AK097866
ACO1	AK096498	ACIN1	AK096498	ACOX3	AK054637	ACTG1	AK094270	ACBD3	AK124069
ACOT1	AK097150	ACLY	AK096549	ACP1	AK054726	ACTN4	AK094607	ACBD5	AK124395
ACOT12	AK123315	ACN9	AK096803	ACP2	AK055459	ACTR1A	AK094644	ACBD6	AK124927
ACOT4	AK123533	ACO2	AK097457	ACP6	AK055631	ACTR2	AK096219	ACIN1	AK125817
ACOT7	AK123543	ACOT1	AK097739	ACSL3	AK055656	ACTR3B	AK096334	ACOT1	AK125955
ACOT8	AK123632	ACOT2	AK123533	ACSL4	AK056211	ACTR5	AK096387	ACOT2	AK128837
ACOT9	AK123741	ACOT4	AK123543	ACSL5	AK057037	ACTR6	AK096498	ACOT7	AK225487
ACOX1	AK123890	ACOT8	AK123632	ACSS2	AK090688	ACVR1B	AK097457	ACOT8	AKAP11
ACP2	AK124129	ACOXL	AK123639	ACTA2	AK090817	ACVR2A	AK122706	ACOX1	AL049447
ACSL3	AK125319	ACP1	AK123741	ACTB	AK091086	ACY1L2	AK123533	ACOXL	AL713636
ACSL5	AK125333	ACP2	AK123838	ACTG1	AK091704	ACYP1	AK123543	ACP1	ALCAM
ACSL6	AK128837	ACP6	AK124018	ACTN4	AK091766	ADAL	AK123632	ACP2	ALKBH4
ACSS2	AK131058	ACPL2	AK124028	ACTR10	AK092087	ADAM10	AK123639	ACPL2	ALLC
ACTA2	AK131516	ACSL3	AK124129	ACTR3	AK093381	ADAM17	AK123741	ACSL3	ALOX15
ACTB	AK5	ACSL4	AK124927	ACTR3B	AK093892	ADAM22	AK123890	ACSS2	AMIGO1
ACTG1	AKAP12	ACSL5	AK125231	ACTR5	AK093987	ADAM9	AK124069	ACTB	ANKRD10
ACTN4	AL157450	ACSS2	AK125333	ACTR6	AK094270	ADAMTS20	AK124395	ACTG1	ANKRD36
ACTR1B	AL365406	ACTA2	AK127151	ACVR1B	AK094607	ADAMTS3	AK124409	ACTN4	ANKRD57
ACTR2	AL833634	ACTB	AK127472	ACVR1C	AK094963	ADAMTS6	AK125266	ACTR10	APBA2
ACTR5	ALDH1A2	ACTG1	AK127974	ACVR2A	AK095719	ADAT1	AK125319	ACTR1A	APBB1
ACTR6	ALK	ACTN4	AK128837	ACYP1	AK096219	ADC	AK127639	ACTR1B	APC2
ACVR1	ALOX12E	ACTR10	AK131516	ADAL	AK096370	ADFP	AK128837	ACTR2	APOLD1
ACVR1B	ALOX15	ACTR1A	AK5	ADAM10	AK096498	ADI1	AK129567	ACTR3	AQP4
ACVR2A	ALOXE3	ACTR1B	AKAP12	ADAM17	AK096803	ADIPOR1	AK131516	ACTR3B	ARACHE
ACVRL1	ALX3	ACTR2	AL050203	ADAM9	AK097150	ADM	AK3L1	ACTR5	ARHGAP22
ACYP1	ALX4	ACTR3	AL713636	ADAMTS6	AK097457	ADRB2	AK5	ACTR6	ARHGEF11
ADAL	AMOTL1	ACTR3B	ALDH1A2	ADAR	AK097820	ADSS	AKAP12	ACVR1B	ARHGEF18
ADAM10	AMPH	ACTR5	ALK	ADAT1	AK123533	AF073520	AL157450	ACVR2A	ARID3C
ADAM12	ANK1	ACTR6	ALOX12B	ADCY1	AK123543	AF086097	AL390183	ACY1L2	ARL10
ADAM17	ANKDD1A	ACVR1	ALOX12E	ADD3	AK123632	AF086270	AL713636	ACYP1	ARL2BP
ADAMTS1	ANKRD24	ACVR1C	ALOX15	ADIPOR1	AK123741	AF086487	ALDH1A2	ADAL	ARMC10
ADAMTS19	ANKRD29	ACVR2A	ALX3	ADIPOR2	AK123890	AF088062	ALKBH3	ADAM10	ARNT2
ADAMTS9	ANKRD34	ACY1L2	AMOTL1	ADM	AK124129	AF113016	ALOX12B	ADAM17	ARNTL
ADAR	ANKS1B	ACYP1	AMPH	ADPGK	AK124950	AF249277	ALOX15	ADAM9	ARTN
ADAT1	ANTXR1	ADAL	ANK1	ADSS	AK125319	AF275804	ALX4	ADAMTS6	ARVCF
ADCY2	ANXA6	ADAM10	ANKRD11	ADSSL1	AK125333	AFF1	ANGPT1	ADAR	ASL
ADCYAP1	AOC3	ADAM17	ANKRD24	AEBP2	AK127472	AFF4	ANGPT4	ADAT1	ASTN1
ADD3	AP1S2	ADAM22	ANKRD29	AF073520	AK131516	AGA	ANKDD1A	ADCK4	ATAD3A
ADI1	APCDD1	ADAM9	ANKRD56	AF086097	AK5	AGBL2	ANKRD1	ADD3	ATG10
ADIPOR1	APCDD1L	ADAMTS6	ANTXR1	AF088062	AKAP12	AGBL3	ANKRD29	ADIPOR1	ATG4B
ADM	AQ27	ADAMTS9	AP2A2	AF113016	AL157450	AGK	ANKRD56	ADIPOR2	ATOH8
ADNP	AQP6	ADAR	AP4M1	AF249277	AL365406	AGL	ANKS1B	ADM	ATP10C
ADPGK	ARHGAP10	ADAR2g	APC2	AFF1	AL832891	AGPAT1	ANTXR1	ADNP	ATP12A
ADPRH	ARHGAP20	ADARB1	APCDD1	AFF4	AL833634	AGPS	ANXA8L1	ADPGK	ATP1B3
ADPRHL2	ARHGAP22	ADAT1	APOB	AFG3L2	ALDH1A2	AGR2	APBA1	ADRM1	ATP2B2
ADRA1A	ARHGAP29	ADCK4	AQP6	AGA	ALDH1A3	AGTPBP1	APBB1	ADSS	ATP6V1C2
ADRA1B	ARHGAP9	ADCY9	ARACHE	AGGF1	ALK	AHCTF1	AQP4	AEBP2	ATPAF1
ADRB2	ARHGEF11	ADD3	ARHGAP20	AGK	ALOX12B	AHR	ARHGAP22	AF071167	ATPBD3
ADSS	ARHGEF6	ADI1	ARHGAP22	AGL	ALOX12E	AHSA1	ARHGEF15	AF073520	ATRN
AF073520	ARHGEF9	ADIPOR1	ARHGEF6	AGPAT1	ALOX15	AHSA2	ARHGEF7	AF086097	ATRNL1
AF075036	ARID3C	ADM	ARHGEF7	AGPAT5	ALX3	AIM1	ARID3C	AF086184	ATXN2
AF086097	ARL4C	ADPGK	ARID3C	AGPS	ALX4	AJ606314	ARNT2	AF086487	ATXN7L3
AF086270	ARMC3	ADSL	ARL10	AGTPBP1	AMIGO2	AJ606325	ARP1	AF088062	AX746688
AF086487	ARMC4	ADSS	ARL5B	AHCTF1	AMOTL1	AJ606326	ARSI	AF113016	AX746739
AF088054	ARMCX2	AEBP2	ARL8A	AHCYL1	AMOTL2	AK000451	ASB10	AF249277	AX746881
AF088062	ARNT2	AF073520	ARM2	AHR	AMPH	AK002196	ASCL1	AF275804	AX747191
AF230800	ARNTL	AF086097	ARMC4	AHSA2	ANK1	AK022435	ATOH1	AFF1	AX747192
AF286164	ARPP-21	AF086184	ARNT2	AIG6	ANKDD1A	AK025621	ATOH8	AFF4	AX747372
AF469199	ARSG	AF086487	ARP1	AIM1	ANKK1	AK025697	ATP12A	AFG3L2	AX747413
AF469200	ARSI	AF088062	ARPP-21	AJ704766	ANKRD24	AK025768	ATP1A2	AFTPH	AX747691
AF469208	ARX	AF10/CALM	ARRDC2	AK000451	ANKRD29	AK026206	ATP1A3	AGA	AX747861
AFAP1	ASAM	AF113016	ARSB	AK000879	ANKRD34	AK054623	ATP1B2	AGBL5	AX747926
AFAP1L1	ASCL1	AF249277	ART3	AK002196	ANKRD35	AK054753	ATP2B2	AGK	AX747945
AFF1	ASCL4	AFF1	ARVCF	AK021878	ANKRD45	AK054880	ATP6V1B2	AGL	AX747968
AFTPH	ASTN1	AFF4	ARX	AK022435	ANKS1B	AK055657	ATP8B2	AGPAT1	AX748015
AGA	ASTN2	AFG3L1	AS3MT	AK023251	ANTXR1	AK055918	ATRN	AGPAT5	AX748020
AGK	ATHL1	AFG3L2	ASCL1	AK025621	AOC3	AK056246	AUTS2	AGPAT7	AX748135
AGL	ATOH1	AFTPH	ASCL2	AK025697	APC2	AK056368	AX746723	AGPS	AX748182
AGPAT5	ATOH8	AGA	ASCL4	AK026321	APLP1	AK057037	AX746881	AGR2	AXIN1
AGPAT7	ATP1B2	AGBL2	ASF1B	AK054619	APOB	AK057321	AX746939	AGTPBP1	AY343891
AGR2	ATP1B4	AGBL5	ASTN2	AK054753	APOE	AK057451	AX747246	AGTRAP	AY343892
AGTPBP1	ATP2A3	AGK	ATOH1	AK054880	AQ27	AK058073	AX747367	AHCTF1	AY927475
AGXT2L1	ATP2B2	AGL	ATOH8	AK054908	AQP5	AK074580	AX747372	AHCYL1	B3GALNT2
AHCTF1	ATP5G2	AGPAT1	ATP12A	AK054965	AQP6	AK075525	AX747519	AHNAK	B3GALT4
AHCYL1	ATP6V1B2	AGPAT5	ATP13A4	AK055657	AQP9	AK091275	AX747548	AHR	B4GALNT2
AHR	ATP8B2	AGPAT7	ATP6V1C2	AK055918	ARHGAP10	AK091594	AX747550	AHSA1	BACH
AHSA2	ATRNL1	AGPS	ATPBD3	AK055993	ARHGAP20	AK092451	AX747590	AHSA2	BACH1
AIG6	AUTS2	AGR2	ATXN7L2	AK056211	ARHGAP29	AK092460	AX747640	AIG6	BAI2
AJ704766	AVPR1A	AGTPBP1	ATXN7L3	AK056332	ARHGAP6	AK093356	AX747702	AIM1	BAMBI
AK000451	AX746650	AHCTF1	AX746688	AK056384	ARHGAP9	AK093892	AX747988	AK000451	BC004474
AK000879	AX746654	AHCYL1	AX746881	AK057321	ARID3C	AK094985	AX748015	AK000872	BC004962
AK021878	AX746688	AHI1	AX746903	AK074580	ARMC4	AK095119	AX748020	AK000879	BC009862
AK022435	AX746710	AHR	AX746939	AK090585	ARNT2	AK095123	AX748166	AK021878	BC022569
AK023507	AX746723	AHSA1	AX747191	AK091275	ARNTL2	AK095178	AX748354	AK022435	BC031936
AK023627	AX746739	AHSA2	AX747263	AK091594	ARPP-21	AK095554	AY343891	AK023178	BC034000
AK025621	AX746939	AIG1	AX747413	AK092460	ARSI	AK095656	AY343892	AK023627	BC034233
AK025697	AX747246	AIG6	AX747519	AK093265	ART1	AK095719	AY424277	AK025621	BC036629
AK054619	AX747364	AIM1	AX747548	AK093987	ARX	AK095849	AY927475	AK025697	BC036850
AK054623	AX747488	AJ606314	AX747550	AK094480	AS3MT	AK096014	B3GAT2	AK054619	BC039313
AK054753	AX747519	AJ606325	AX747691	AK094649	ASCL1	AK096360	B4GALNT1	AK054623	BC040577
AK054908	AX747548	AJ606326	AX747988	AK094748	ASCL4	AK096649	BAI2	AK054753	BC040632
AK054965	AX747550	AK000451	AX748015	AK094985	ASPHD2	AK096657	BARHL2	AK054880	BC041486
AK055657	AX747691	AK000872	AY203940	AK095123	ASTN1	AK096680	BARX1	AK054908	BC041855
AK055876	AX747861	AK000879	AY343891	AK095359	ASTN2	AK096758	BC004962	AK054965	BC042152
AK055918	AX747968	AK021878	AY343892	AK095439	ATHL1	AK096958	BC012200	AK055547	BC043205
AK055993	AX747988	AK022435	AY927475	AK095554	ATOH1	AK097590	BC014430	AK055657	BC044942
AK056084	AXUD1	AK023627	B3GALT4	AK095656	ATOH8	AK098044	BC019674	AK055993	BC045806
AK056558	AY343891	AK025621	B3GAT1	AK095719	ATP12A	AK098264	BC020945	AK056084	BC048278
AK057321	AY343892	AK025697	B3GAT2	AK095807	ATP1A2	AK124927	BC022382	AK056368	BC049371
AK057451	AY424277	AK026206	B4GALNT1	AK095849	ATP1A3	AK124928	BC022569	AK057198	BC065749
AK057919	AY927475	AK054623	B4GALNT2	AK095981	ATP2B2	AK125212	BC031305	AK057321	BC067884
AK090585	B3GAT1	AK054753	BACH2	AK096014	ATP5G2	AK125266	BC033989	AK057451	BC068609
AK090842	B3GAT2	AK054880	BAG3	AK096279	ATP6V1C2	AK125558	BC034000	AK057919	BC070039
AK091275	B4GALNT1	AK054908	BAI2	AK096498	ATP8B2	AK125821	BC034233	AK058073	BC070102
AK091594	B4GALNT4	AK054965	BAMBI	AK096549	ATRNL1	AK127889	BC036055	AK074580	BC073935
AK092460	BAALC	AK055150	BARHL1	AK096649	AUTS2	AK128013	BC036196	AK074615	BC084573
AK093265	BACH2	AK055413	BARX1	AK096680	AVPR1A	AK128671	BC036251	AK090553	BC090887
AK093299	BAI3	AK055547	BARX2	AK096958	AX746650	AK128697	BC039313	AK090585	BC127816
AK093356	BARHL1	AK055623	BC004474	AK097590	AX746710	AK128837	BC039387	AK091275	BC131560
AK093892	BARX1	AK055657	BC012200	AK098044	AX746723	AK130486	BC039402	AK091594	BC131758
AK093987	BASP1	AK055918	BC018089	AK122794	AX746881	AK131029	BC041443	AK092451	BCOR
AK094270	BC004474	AK055993	BC019674	AK123261	AX746939	AK131058	BC041459	AK092460	BEST2
AK094561	BC009862	AK056246	BC021738	AK123890	AX747062	AK131288	BC041486	AK093107	BIK
AK094607	BC012200	AK056332	BC022082	AK124018	AX747246	AK131347	BC042063	AK093265	BLMH
AK094748	BC017721	AK056368	BC026360	AK124927	AX747364	AK2	BC042093	AK093356	BOC
AK094985	BC017818	AK056384	BC032913	AK125393	AX747372	AK2A	BC044942	AK093892	BPTF
AK095123	BC018089	AK056484	BC033118	AK125558	AX747435	AK3	BC045767	AK093987	BRD3
AK095359	BC019674	AK056518	BC035113	AK125821	AX747519	AKAP11	BC047694	AK094618	BRUNOL5
AK095450	BC021736	AK057037	BC036055	AK127238	AX747534	AKAP12	BC048114	AK094748	BTG3
AK095656	BC021866	AK057321	BC036297	AK127677	AX747548	AKAP13	BC048278	AK094985	BTK
AK095719	BC022082	AK057451	BC037167	AK127877	AX747550	AKAP9	BC050343	AK095119	BX248296
AK095807	BC022493	AK057919	BC037891	AK127889	AX747691	AKT1S1	BC058012	AK095123	BX647589
AK095849	BC031305	AK074580	BC039313	AK128013	AX747861	AL050035	BC068609	AK095359	C10orf38
AK095981	BC031936	AK090553	BC039399	AK128671	AX748015	AL117621	BC070115	AK095439	C10orf56
AK096014	BC033118	AK090585	BC040219	AK128697	AY102071	AL133568	BC073935	AK095554	C10orf72
AK096219	BC035113	AK091102	BC040734	AK128837	AY343891	AL832059	BC084573	AK095807	C10orf80
AK096279	BC036055	AK091275	BC040898	AK129982	AY343892	ALAS1	BC087859	AK095849	C10orf92
AK096360	BC036297	AK091594	BC041021	AK130486	AY927475	ALCAM	BC104205	AK095981	C11orf45
AK096498	BC037167	AK092451	BC041444	AK131029	B3GALNT1	ALDH7A1	BC111574	AK096014	C12orf53
AK096657	BC037403	AK092460	BC041459	AK131058	B3GAT1	ALG-2	BC127870	AK096219	C13orf18
AK096680	BC039313	AK093256	BC041486	AK131288	B3GAT2	ALG10	BC129834	AK096279	C13orf25 v_1
AK097370	BC039676	AK093265	BC042093	AK2	B4GALNT1	ALG10B	BC131584	AK096360	C14orf109
AK097590	BC040219	AK093299	BC042853	AK2A	B4GALNT4	ALG11	BC131827	AK096370	C14orf139
AK097893	BC040632	AK093356	BC042879	AKAP8	BAALC	ALG13	BCL11B	AK096668	C14orf37
AK098044	BC040898	AK093892	BC043205	AL133568	BACH2	ALG14	BDNF	AK096680	C14orf4
AK098126	BC041021	AK093987	BC043424	ALCAM	BAI2	ALG3	BEST2	AK097590	C14orf43
AK098175	BC041444	AK094480	BC043573	ALDH16A1	BAMBI	ALG5	BLMH	AK098044	C15orf27
AK098264	BC041459	AK094649	BC044942	ALDH1B1	BARHL1	ALG8	BMPER	AK098175	C15orf32
AK122794	BC041480	AK094748	BC047599	ALDH6A1	BARHL2	ALKBH1	BMPR1B	AK098249	C16orf14
AK123292	BC041486	AK094934	BC047612	ALDH7A1	BARX1	ALKBH8	BOC	AK098264	C16orf7
AK123741	BC042853	AK094985	BC048278	ALG-2	BC004962	ALMS1	BPIL2	AK122794	C17orf47
AK123890	BC042879	AK095123	BC053955	ALG10	BC007589	ALPK1	BRD3	AK123100	C18orf1
AK124464	BC043001	AK095439	BC065749	ALG10B	BC009862	ALS2	BRS3	AK123292	C18orf16
AK124717	BC043573	AK095450	BC066352	ALG11	BC010054	ALS2CR16	BSN	AK124464	C1orf128
AK125231	BC045098	AK095554	BC067884	ALG2	BC012200	AMACR	BTN1A1	AK124928	C1orf14
AK125266	BC045769	AK095656	BC068582	ALG3	BC018089	AMFR	BV6S4-BJ2S2	AK124936	C1orf145
AK125393	BC047612	AK095719	BC070039	ALG5	BC021738	AMMECR1L	BX161461	AK125341	C1orf159
AK125558	BC048278	AK095849	BC070115	ALG6	BC022082	AMN1	BX161496	AK125393	C1orf164
AK125729	BC053955	AK095981	BC073935	ALG8	BC022493	AMPH	BX248251	AK125463	C1orf59
AK125821	BC065701	AK096014	BC084573	ALKBH1	BC023610	AMY1A	BX248751	AK125558	C1orf61
AK126286	BC067884	AK096279	BC087859	ALMS1	BC031305	AMY1C	BX647589	AK125598	C1orf65
AK127677	BC068582	AK096360	BC090887	ALS2	BC034233	ANAPC10	BX648496	AK125759	C1orf92
AK127877	BC071743	AK096649	BC111574	ALS2CR16	BC035113	ANAPC13	BX648962	AK125821	C1orf95
AK128697	BC073932	AK096668	BC114482	ALS2CR4	BC036055	ANG	BXDC5	AK126286	C1QB
AK128837	BC073935	AK096680	BC127739	ALS2CR8	BC036196	ANGEL1	C10orf114	AK126302	C1QL1
AK129982	BC078172	AK096958	BC129834	AMACR	BC036297	ANGPT1	C10orf38	AK127677	C1QL4
AK130486	BC084573	AK098044	BC131827	AMFR	BC037167	ANGPTL5	C10orf47	AK127877	C1QTNF2
AK131029	BC087859	AK098126	BCAN	AMMECR1	BC037304	ANKFY1	C10orf53	AK127889	C1QTNF5
AK131058	BC090887	AK098175	BCAT2	AMMECR1L	BC037891	ANKH	C10orf80	AK128013	C1QTNF7
AK131347	BC111574	AK098249	BDNF	ANAPC10	BC039402	ANKIB1	C11orf38	AK128697	C1R
AK2	BC128230	AK098263	BLP2	ANAPC11	BC039676	ANKMY2	C11orf74	AK129982	C1S
AK2A	BC131827	AK098264	BMP2	ANAPC13	BC040219	ANKRD10	C12orf42	AK130486	C20orf177
AK5	BCKDHB	AK122786	BMP3	ANAPC2	BC040309	ANKRD11	C12orf53	AK131029	C20orf185
AKAP12	BCOR	AK122794	BMP6	ANAPC4	BC040632	ANKRD12	C13orf18	AK131288	C20orf197
AKAP13	BDNF	AK123100	BMP7	ANG	BC040898	ANKRD13C	C13orf33	AK2	C20orf24
AKAP8	BHLHB5	AK123292	BMPER	ANGEL1	BC041422	ANKRD17	C14orf132	AK225670	C20orf67
AKAP9	BLVRA	AK124173	BMPR1B	ANKFY1	BC041444	ANKRD34	C14orf139	AK2A	C20orf71
AKR1A1	BMP15	AK124464	BOC	ANKH	BC041459	ANKRD42	C14orf162	AK3	C3orf46
AKR1C2	BMP6	AK124717	Borg4	ANKHD1	BC041480	ANKRD46	C14orf37	AKAP11	C4orf17
AKR7A3	BMP7	AK124927	BRP44L	ANKIB1	BC041486	ANKRD49	C15orf26	AKAP13	C4orf31
AKT2	BMPER	AK124936	BRSK2	ANKMY2	BC042093	ANKRD50	C15orf32	AKAP8	C5orf24
AKTIP	BMPR1B	AK125212	BRUNOL4	ANKRA2	BC042879	ANKS1A	C17orf47	AKAP9	C6orf168
AL049219	BNC2	AK125341	BRUNOL5	ANKRD10	BC043001	ANLN	C18orf16	AKR1A1	C7orf16
AL133568	BNIP3	AK125393	BSN	ANKRD11	BC043573	ANP32A	C1orf158	AKR1B10	C8orf30A
AL157450	BOC	AK125558	BTG3	ANKRD12	BC044599	ANP32E	C1orf168	AKR7A2	C8orf79
AL832184	BOZF1	AK125598	BTN1A1	ANKRD13C	BC044942	ANTXR2	C1orf61	AKR7A3	C9orf19
ALDH16A1	BPTF	AK125759	BX161461	ANKRD15	BC045098	ANUBL1	C1orf65	AKT1S1	C9orf39
ALDH3A2	BRF1	AK125821	BX161496	ANKRD17	BC047612	ANXA2	C1orf76	AKT2	C9orf61
ALDOA	BRSK1	AK126286	BX248251	ANKRD26	BC047694	ANXA5	C1orf92	AKTIP	CA7
ALDOC	BRSK2	AK126302	BX248296	ANKRD36	BC048278	ANXA6	C1QL2	AL050203	CABP1
ALG-2	BRUNOL4	AK127271	BX248751	ANKRD38	BC053955	AOAH	C1QL4	AL832184	CACNA1A
ALG10	BSND	AK127677	BX537706	ANKRD39	BC067884	AP1B1	C20orf102	ALCAM	CACNB2
ALG11	BTBD6	AK127877	C10orf11	ANKRD42	BC068582	AP1G1	C20orf114	ALDH16A1	CACNB4
ALG2	BTG4	AK128013	C10orf114	ANKRD44	BC070102	AP1GBP1	C20orf166	ALDH18A1	CACNG8
ALG3	BTK	AK128671	C12orf42	ANKRD46	BC070115	AP2M1	C20orf186	ALDH2	CADM1
ALG5	BTN1A1	AK128697	C12orf53	ANKRD49	BC071743	AP3M1	C20orf46	ALDH3A2	CADM4
ALG6	BTNL2	AK129982	C12orf56	ANKRD50	BC073932	AP3S2	C20orf58	ALDH4A1	CADPS
ALG8	BV6S4-BJ2S2	AK130486	C13orf18	ANLN	BC073935	APBB2	C20orf75	ALDH6A1	CADPS2
ALKBH1	BVES	AK2	C13orf33	ANP32A	BC078172	APBB3	C21orf29	ALDH7A1	CALD1
ALKBH6	BX248751	AK225670	C14orf37	ANP32E	BC084573	APC	C3orf46	ALDH9A1	CAMK2B
ALKBH8	BX647470	AK2A	C14orf39	ANTXR2	BC087859	APEX1	C5orf26	ALDOA	CAMK2D
ALOX15	BX648962	AK3	C15orf20	ANUBL1	BC096755	APH1B	C6orf168	ALG-2	CAPN6
ALPI	C10orf114	AKAP13	C15orf27	ANXA11	BC128230	APIP	C6orf174	ALG10	CASK
ALS2	C10orf132	AKAP8	C16orf73	ANXA4	BC129834	APOL6	C6orf32	ALG10B	CASKIN1
AMACR	C10orf53	AKAP8L	C16orf74	ANXA5	BC131827	APOLD1	C7orf33	ALG11	casp
AMFR	C10orf72	AKAP9	C17orf61	ANXA7	BCAN	APP	C8A	ALG14	CBLN1
AMIGO1	C12ORF2	AKR7A2	C18orf34	AOF2	BCAT1	APPBP2	C8orf49	ALG2	CBR3
AMMECR1	C12orf42	AKT1	C1orf127	AOS1	BDNF	APPL2	C9orf121	ALG3	CBX2
AMMECR1L	C12orf53	AKT1S1	C1orf14	AP1G1	BHLHB5	APRIN	C9orf135	ALG5	CC2D1A
AMN1	C12orf56	AKT2	C1orf145	AP2A1	BHMT	AQR	C9orf61	ALG8	CCDC109B
AMOTL1	C13orf25 v_1	AL050203	C1orf159	AP2B1	BLVRA	ARC20	CA10	ALKBH1	CCDC114
AMOTL2	C13orf33	AL133568	C1orf164	AP2M1	BMP4	ARCH	CABP1	ALKBH3	CCDC15
AMY1A	C14orf132	AL832184	C1orf59	AP3B1	BMP6	ARF1	CACNA1A	ALKBH5	CCDC63
AMY1B	C14orf162	AL832786	C1orf61	AP3B2	BMPER	ARF4	CACNA1C	ALKBH6	CCDC85A
ANAPC10	C14orf37	AL833139	C1orf65	AP3M1	BMPR1B	ARF6	CACNA2D2	ALKBH8	CCDC96
ANAPC13	C14orf39	ALAS1	C1orf92	AP4B1	BOC	ARFGAP1	CACNA2D3	ALMS1	CCKBR
ANAPC2	C15orf26	ALCAM	C1orf95	APAF1	BOZF1	ARFGEF1	CACNB4	ALS2	CCL24
ANG	C15orf27	ALDH16A1	C1QL4	APBB1	BPIL2	ARFIP1	CACNG2	ALS2CR16	CCL3
ANGEL1	C16orf45	ALDH3A2	C1QTNF2	APBB2	BRSK2	ARFIP2	CADM1	AMACR	CCL3L1
ANK1	C18orf23	ALDH4A1	C1S	APBB3	BRUNOL4	ARG2	CALCA	AMFR	CCL3L3
ANKDD1A	C19orf35	ALDH6A1	C20orf39	APEX1	BRUNOL5	ArgBP2a	CALD1	AMIGO1	CCL4L
ANKFY1	C1orf187	ALDH7A1	C20orf58	APEX2	BSN	ARHGAP11A	CALN1	AMIGO2	CCL4L2
ANKH	C1orf32	ALDH9A1	C20orf85	APH1A	BSND	ARHGAP18	CAMK1G	AMMECR1	CCND2
ANKMY2	C1orf51	ALDOA	C21orf29	API5	BSPH1	ARHGAP5	CAMK2A	AMMECR1L	CCR2
ANKRA2	C1orf61	ALG-2	C2orf32	APIP	BTBD11	ARHGAP9	CAMK2N1	AMOTL2	CCR6
ANKRD10	C1orf65	ALG10	C3orf21	APOL6	BV6S4-BJ2S2	ARHGEF1	CAPSL	ANAPC10	CD1D
ANKRD11	C1orf76	ALG11	C3orf57	APOOL	BX248251	ARHGEF12	CARTPT	ANAPC13	CD300LB
ANKRD12	C1orf92	ALG14	C3orf59	APPBP2	BX248751	ARHGEF3	CASKIN1	ANAPC2	CD33
ANKRD13C	C1QL1	ALG2	C4orf31	AQR	BX648962	ARHGEF5	CAV1	ANGEL1	CD34
ANKRD15	C1QL2	ALG3	C5orf38	ARC20	C10orf114	ARHGEF9	CBLN1	ANGPTL5	CD70
ANKRD17	C1QL4	ALG5	C6orf107	ARCH	C10orf132	ARID2	CBLN4	ANKFY1	CD72
ANKRD19	C1QTNF4	ALG6	C6orf141	ARCN1	C10orf80	ARID4A	CBX8	ANKH	CDC34
ANKRD26	C20orf103	ALG8	C6orf159	ARF1	C12orf42	ARID4B	CCBE1	ANKHD1	CDH13
ANKRD27	C20orf141	ALKBH1	C6orf174	ARF4	C12orf53	ARID5B	CCDC105	ANKIB1	CDK5R2
ANKRD29	C20orf39	ALKBH6	C6orf189	ARF6	C12orf56	ARIH1	CCDC135	ANKMY2	CDKN2AIP
ANKRD34	C20orf46	ALKBH8	C6orf32	ARFGAP1	C13orf33	ARL1	CCDC3	ANKRA2	CDX2
ANKRD36	C20orf58	ALMS1	C6orf72	ARFGEF1	C14orf132	ARL15	CCDC63	ANKRD10	CEACAM4
ANKRD40	C21orf109	ALS2	C7orf16	ARFIP1	C14orf162	ARL2BP	CCKAR	ANKRD11	CELF5
ANKRD42	C21orf29	ALS2CR4	C7orf18	ARFIP2	C14orf78	ARL3	CCKBR	ANKRD12	CELSR1
ANKRD50	C2orf32	AMACR	C7orf26	ARHGAP10	C15orf26	ARL4A	CCL11	ANKRD13C	CENTA1
ANKRD54	C4orf26	amap-1	C7orf33	ARHGAP11A	C15orf27	ARL5A	CCL2	ANKRD15	CENTA2
ANKS4B	C5orf38	AMD1	C7orf41	ARHGAP12	C16orf45	ARL5B	CCL3L1	ANKRD17	CG018
ANKS6	C6orf159	AMDHD1	C8orf42	ARHGAP17	C18orf23	ARL6	CCL3L3	ANKRD27	CGB7
ANLN	C6orf174	AMFR	C8orf49	ARHGAP18	C18orf34	ARL6IP2	CCL4	ANKRD34	CGB8
ANP32A	C6orf189	AMIGO2	C8orf55	ARHGAP21	C19orf22	ARL6IP4	CCL4L	ANKRD36	CHES1
ANP32E	C6orf204	AMMECR1	CA10	ARHGAP26	C19orf41	ARL6IP6	CCL4L2	ANKRD40	CHIT1
ANTXR2	C6orf213	AMMECR1L	CA14	ARHGAP5	C19orf59	ARL8B	CCL7	ANKRD42	CHMP1A
ANUBL1	C6orf32	ANAPC10	CABP1	ARHGAP9	C1orf160	ARMC1	CD163	ANKRD43	CHRNA7
ANXA4	C8orf49	ANAPC13	CACNA1A	ARHGDIA	C1orf165	ARMC10	CD1D	ANKRD46	CHST10
AOF2	C9orf47	ANG	CACNA1C	ARHGEF11	C1orf187	ARMC8	CD1E	ANKRD49	CHST11
AOS1	C9orf77	ANGEL1	CACNA1E	ARHGEF12	C1orf61	ARMCX5	CD207	ANKRD50	CHST8
AP1B1	CA10	ANGPT1	CACNA1H	ARHGEF9	C1orf65	ARMET	CD209	ANKRD57	CHX10
AP1G1	CACNA1A	ANKFY1	CACNA2D3	ARID2	C1orf76	ARNT	CD300E	ANKS1A	CIITA
AP1S3	CACNA1C	ANKH	CACNB2	ARID3B	C1orf92	ARNTL	CD300LB	ANKS6	CITED4
AP2A1	CACNA1E	ANKIB1	CACNG2	ARID4A	C1orf94	ARP1	CD3G	ANLN	CLC
AP2S1	CACNA1H	ANKMY2	CACNG4	ARID4B	C1QL2	ARP3beta	CD5L	ANP32A	CLDN18
AP3B1	CACNA2D1	ANKRA2	CACNG7	ARID5B	C1QL3	ARPC1A	CD70	ANP32E	CLDN3
AP3M1	CACNA2D3	ANKRD10	CACNG8	ARIH1	C1QL4	ARPC2	CD8B	ANTXR2	CLDND1
AP3S1	CACNB4	ANKRD11	CADM1	ARL1	C1QTNF2	ARPC4	CDH13	ANXA2	CLDND2
AP4B1	CACNG2	ANKRD12	CADM3	ARL14	C1QTNF4	ARPC5	CDH22	ANXA4	CLEC4F
APBA2BP	CACNG4	ANKRD13C	CADM4	ARL15	C20orf46	ARPC5L	CDH4	ANXA5	CLK3
APBB2	CACNG7	ANKRD15	CADPS	ARL16	C20orf58	ARPM1	CDK5R2	AOF2	CLTCL1
APC	CACNG8	ANKRD17	CALB1	ARL17	C21orf29	ARPP-19	CDO1	AOS1	CMAS
APEX1	CADM1	ANKRD26	CALCA	ARL4A	C2orf32	ARRDC3	CEACAM21	AP1B1	CNFN
APEX2	CADM3	ANKRD27	CALCR	ARL4C	C2orf40	ARRDC4	CEACAM4	AP1G1	CNN3
APH1A	CALB1	ANKRD29	CALL	ARL5A	C3orf46	ARS2	CERKL	AP1GBP1	CNNM1
APHC	CALCA	ANKRD34	CAMK1G	ARL5B	C3orf57	ARSB	Cezanne 2	AP1S3	CNNM3
APLP2	CALCR	ANKRD36	CAMK2B	ARL6	C5orf38	ARSDR1	CGB1	AP2A1	CNTFR
APOBEC3C	CAMK1G	ANKRD40	CAMK2N2	ARL6IP2	C6orf10	ARSJ	CGB7	AP2B1	COL11A2
APOBEC3D	CAMK2B	ANKRD42	CAMK4	ARL6IP4	C6orf141	ARSK	CGB8	AP2M1	COL19A1
APOL6	CAMK2N2	ANKRD43	CBLN1	ARL6IP5	C6orf159	ASAH1	CHD5	AP2S1	COL22A1
APPBP2	CARTPT	ANKRD46	CBLN2	ARL6IP6	C6orf174	ASB13	CHGB	AP3B1	COL2A1
APPL1	CATSPER4	ANKRD49	CBX2	ARL8B	C6orf189	ASCC2	CHODL	AP3M1	COL4A1
APRIN	CAV1	ANKRD50	CBX7	ARMC1	C6orf32	ASCC3	CHRDL2	AP3S2	COL4A2
APTX	CBLN1	ANKRD53	CCBE1	ARMC10	C6orf97	ASCC3L1	CHRNA4	AP4B1	COL4A4
AQR	CBX2	ANKS6	CCDC102A	ARMCX5	C8orf42	ASCIZ	CHRNB2	APAF1	COL4A5
AR	CBX6	ANKZF1	CCDC105	ARMCX6	C8orf49	ASH1L	CHRNB3	APBB2	COL4A6
ARC20	CBX8	ANLN	CCDC108	ARMET	C9orf121	ASH2L	CHST1	APBB3	COL5A3
ARCH	CCBE1	ANP32A	CCDC27	ARNT	C9orf47	ASK/H37 (huDbf4)	CHST3	APC	COL6A3
ARF1	CCDC108	ANP32E	CCDC4	ARNTL	C9orf58	ASKL1	CHST6	APEX1	COL8A1
ARF3	CCDC3	ANTXR2	CCDC63	ARP3beta	CA10	ASL	CHX10	APEX2	CORO2B
ARF6	CCDC4	ANUBL1	CCDC85A	ARPC1A	CA11	ASNS	CIDEA	APH1A	COX6B2
ARFGEF1	CCDC63	ANXA11	CCK	ARPC2	CA14	ASNSD1	CKM	APH1B	CPEB1
ARFIP1	CCDC80	ANXA2	CCKBR	ARPC3	CACNA1A	ASPH	CKMT1A	API5	CPEB2
ArgBP2a	CCK	ANXA4	CCL8	ARPC4	CACNA1C	ASPM	CKMT1B	APIP	CPLX3
ArgBP2b	CCKBR	ANXA5	CCND2	ARPC5	CACNA1E	ASTN2	CLC	APLP2	CPVL
arh3	CCNA1	ANXA7	CCNJ	ARPC5L	CACNA2D3	ASXL2	CLCA1	APOL6	CR590086
ARHGAP1	CCNB1	AOF1	CCNU	ARPM1	CACNB4	ATAD1	CLEC12B	APOLD1	CR590337
ARHGAP11A	CCNU	AOF2	CD1D	ARPP-19	CACNG2	ATAD2	CLEC1A	APOOL	CR593670
ARHGAP12	CD300LB	AOS1	CD34	ARRDC3	CACNG3	ATAD4	CLEC1B	APPBP2	CR596183
ARHGAP17	CD34	AP1G1	CD3G	ARSB	CACNG4	ATAD5	CLIM1b	APPL2	CR597525
ARHGAP18	CD70	AP1GBP1	CD70	ARSDR1	CACNG6	ATE1	CLSTN2	APRIN	CR604709
ARHGAP21	CDCA7	AP1S1	CDA14	ARSK	CACNG8	ATF1	CLU	APTX	CR609046
ARHGAP24	CDH11	AP1S2	CDC42EP4	ARV1	CADM1	ATF4	CMA1	AQP11	CR609643
ARHGAP5	CDH13	AP1S3	CDH11	ASAH1	CADM3	ATF6	CNFN	AQR	CR612700
ARHGAP9	CDH2	AP2A1	CDH13	ASB1	CADPS	ATF7	CNIH3	ARAF	CR617110
ARHGEF1	CDH22	AP2B1	CDH22	ASB13	CALB1	ATG10	CNPY1	ARC20	CR619482
ARHGEF11	CDH23	AP2M1	CDH23	ASB3	CALCA	ATG12	CNTD2	ARCH	CR623189
ARHGEF12	CDH26	AP2S1	CDH3	ASB8	CALCR	ATG16L1	CNTFR	ARCN1	CRCT1
ARHGEF17	CDH4	AP3B1	CDH4	ASCC2	CAMK1G	ATG3	CNTN2	ARD1A	CREB3L3
ARHGEF5	CDH6	AP3M1	CDH6	ASCC3	CAMK2N2	ATG4B	CNTNAP3	ARF1	CREM
ARHGEF9	CDH7	AP3S1	CDH7	ASCC3L1	CAPN13	ATG4C	COL11A2	ARF3	CRTAP
ARID1B	CDKN2A	AP3S2	CDH8	ASCIZ	CART1	ATG5	COL12A1	ARF6	CRTC3
ARID2	CDO1	AP4B1	CDK5R2	ASH1L	CARTPT	ATG7	COL16A1	ARFGAP1	CRX
ARID3B	CEBPD	APAF1	CDKN1C	ASH2L	CAV1	ATM	COL19A1	ARFGEF1	CRYBA2
ARID4A	CENTG1	APBA3	CDKN2A	ASKL1	CBLN1	ATN1	COL1A1	ARFGEF2	CSAG2
ARID5B	CERKL	APBB2	CDO1	ASNS	CBLN2	ATP10B	COL1A2	ARFIP1	CSF1
ARIH1	CGB	APBB3	CDS2	ASPH	CBLN4	ATP10C	COL25A1	ARFIP2	CSH1
ARL1	CGB7	APC	CDX2	ASPM	CBX2	ATP10D	COL27A1	ArgBP2a	CSNK2A1
ARL14	CGB8	APEX1	CEBPA	ASTE1	CCBE1	ATP11B	COL2A1	ARHGAP11A	CTGF
ARL15	CH25H	APEX2	CELF5	ASXH1	CCDC3	ATP1A1	COL4A1	ARHGAP12	CUGBP2
ARL16	CHAT	APH1A	CELSR1	ASXL1	CCDC4	ATP1B1	COL4A4	ARHGAP17	CXCR7
ARL17	CHD5	APH1B	CERKL	ATAD1	CCDC85A	ATP1B3	COL5A3	ARHGAP18	CXorf48
ARL2	CHRDL1	API5	CFTR	ATAD2	CCK	ATP2C1	COL6A3	ARHGAP21	CYB5R2
ARL5A	CHRDL2	APIP	CGREF1	ATAD3A	CCKAR	ATP5A1	COL8A1	ARHGAP26	CYBRD1
ARL5B	CHST1	APITD1	CHAD	ATAD5	CCKBR	ATP5B	COL9A1	ARHGAP29	CYP1
ARL6	CHST10	APOBEC3F	CHAT	ATE1	CCNU	ATP5C1	COPZ2	ARHGAP5	CYP11B1
ARL6IP2	CHST11	APOBEC3G	CHD5	ATF1	CD177	ATP5E	COX6B2	ARHGAP9	CYP26B1
ARL6IP5	CHST2	APOL6	CHES1	ATF2	CD34	ATP5F1	CPA3	ARHGEF1	CYP27B1
ARL8A	CHST7	APOLD1	CHFR	ATF4	CD70	ATP5G2	CPAMD8	ARHGEF11	CYP2A13
ARL8B	CHST8	APOM	CHL1	ATF7	CD8A	ATP5G3	CPB2	ARHGEF12	CYP2A7
ARL9	CHST9	APOOL	CHRD	ATG10	CDA	ATP5J	CPEB1	ARHGEF17	CYP4X1
ARMC1	CHSY-2	APPBP2	CHRDL2	ATG12	CDD	ATP5J2	CPLX2	ARHGEF2	CYP7B1
ARMC4	CHX10	APPL1	CHRNA2	ATG16L1	CDH11	ATP5L	CPNE4	ARHGEF5	CYS1
ARMC6	CIDEA	APPL2	CHRNA7	ATG3	CDH13	ATP5O	CPVL	ARHGEF7	D10S102
ARMET	CILP2	APRIN	CHRNB1	ATG4B	CDH2	ATP6V0A2	CPXM2	ARHGEF9	DAAM2
ARNT2	CKLFSF3	AQR	CHRNB2	ATG5	CDH22	ATP6V0D1	CR1	ARID1A	DACH1
ARNTL	CLDN10	ARC20	CHRND	ATG7	CDH23	ATP6V1A	CR2	ARID2	DACT1
ARPC1A	CLEC11A	ARCH	CHST1	ATM	CDH3	ATP6V1C1	CR596471	ARID3B	DACT3
ARPC2	CLIP4	ARCN1	CHST3	ATN1	CDH4	ATP6V1D	CR603327	ARID4A	DARC
ARPC3	CLSTN2	ARF1	CHST8	ATP10B	CDH6	ATP6V1G1	CR604547	ARID4B	DCAMKL2
ARPC4	CMTM3	ARF3	CHSY1	ATP10D	CDH7	ATP7A	CR607163	ARID5B	DCD
ARPC5L	CNIH3	ARF4	CHX10	ATP11B	CDH8	ATP7B	CR612700	ARIH1	DCHS1
ARPM1	CNKSR2	ARF6	CIB4	ATP13A1	CDHJ	ATP8A1	CR617110	ARIH2	DDHD2
ARPP-19	CNNM1	ARFGAP1	CIC	ATP1A1	CDK5R2	ATP8B3	CR618615	ARL1	DDX47
ARRB2	CNPY1	ARFGEF1	CILP2	ATP1B1	CDKN2A	ATP9B	CR936711	ARL14	DEFA3
ARRDC3	CNTD2	ARFGEF2	CITED1	ATP1B3	CDO1	ATPBD4	CRABP2	ARL15	DEFB128
ARRDC4	CNTFR	ARFIP1	CLCN4	ATP2A2	CDYL	ATPIF1	CREB5	ARL16	DGAT1
ARSB	CNTN2	ARFIP2	CLDN5	ATP5A1	CEACAM4	ATR	CRHR1	ARL17	DGKG
ARSDR1	CNTN5	ARG2	CLIC4	ATP5B	CECR2	ATRN	CRMP1	ARL2BP	DGKZ
ARSJ	CNTNAP3	ARHGAP1	CLIC6	ATP5C1	CELF5	ATXN1	CRNN	ARL3	DHX9
ARSK	COCH	ARHGAP10	CLK2	ATP5E	CELSR1	ATXN2	CRTAC1	ARL4A	DKFZp434A149
ARTS-1	COL12A1	ARHGAP11A	CLN6	ATP5F1	CENTG1	ATXN3	CRX	ARL5A	DKFZp434B1231
ARV1	COL13A1	ARHGAP12	CLSTN2	ATP5G2	CERKL	ATXN7L2	CRYBA2	ARL5B	DKFZp434G072
AS3MT	COL15A1	ARHGAP17	CLTCL1	ATP5G3	CFC1	AUP1	CSAG2	ARL6	DKFZp434H0127
ASAH1	COL19A1	ARHGAP18	CMTM2	ATP5I	CGB	AURKA	CSH1	ARL6IP1	DKFZp434I138
ASB1	COL1A1	ARHGAP26	CNNM1	ATP5J	CGB2	AX721128	CSH2	ARL6IP2	DKFZp434K249
ASB13	COL23A1	ARHGAP5	CNP	ATP5J2	CGB7	AX721137	CSMD3	ARL6IP4	DKFZp434M202
ASB8	COL24A1	ARHGAP9	CNPY1	ATP5L	CGB8	AX721160	CSPG4	ARL6IP5	DKFZp434N0820
ASCC1	COL25A1	ARHGEF1	CNTD2	ATP5O	CH25H	AX746765	CSRP2	ARL8B	DKFZP434O047
ASCC2	COL2A1	ARHGEF11	CNTFR	ATP6AP1	CHAT	AX746944	CTGLF3	ARL9	DKFZp434O047
ASCC3L1	COL4A1	ARHGEF12	CNTN2	ATP6AP2	CHD5	AX747135	CTNNA2	ARM2	DKFZp434P2235
ASCL1	COL4A3	ARHGEF5	CNTN5	ATP6V0A1	CHODL	AX747269	CTNNA3	ARMC1	DKFZp451I0318
ASF1B	COL4A4	ARHGEF7	CNTNAP3	ATP6V0A2	CHRDL1	AX747375	CTNND2	ARMCX5	DKFZp547M236
ASH1L	COL5A3	ARID1A	COL11A1	ATP6V0D1	CHRDL2	AX747413	CTSG	ARMET	DKFZp547O159
ASH2L	COL6A3	ARID1B	COL11A2	ATP6V0E1	CHRM4	AX747493	CTSL2	ARNT	DKFZp564E227
ASKL1	COL8A1	ARID2	COL12A1	ATP6V1A	CHRNA3	AX747590	CUTL2	ARNTL	DKFZP564O0823
ASNSD1	COLEC12	ARID3B	COL13A1	ATP6V1C1	CHRNA7	AX747662	CXCR7	ARP3beta	DKFZP586H2123
ASPHD2	CORO2B	ARID4A	COL18A1	ATP6V1D	CHRNB2	AX747828	CYP24A1	ARPC1A	DKFZp586K0717
ASTN2	CPAMD8	ARID4B	COL23A1	ATP6V1F	CHRND	AX748233	CYP26A1	ARPC2	DKFZp666I142
ATAD1	CPEB1	ARID5B	COL2A1	ATP6V1G1	CHST1	AX748354	CYP26B1	ARPC3	DKFZp686I1251
ATAD2	CPNE4	ARIH1	COL4A2	ATP6V1H	CHST10	AX748380	CYP2A13	ARPC4	DKFZp727A181
ATAD5	CPNE5	ARIH2	COL4A4	ATP7A	CHST2	AXIIR	CYP2A7	ARPC5	DKFZp761B107
ATE1	CPVL	ARL1	COL5A3	ATP7B	CHST3	AXIN2	CYR61	ARPM1	DKFZp761I032
ATF4	CPXM1	ARL14	COL8A1	ATP8A1	CHST8	AY234408	CYS1	ARPP-19	DKFZp762F0713
ATF7	CR1	ARL15	COL9A1	ATPAF2	CHST9	AY343892	CYSLTR2	ARRDC3	DLX1
ATG12	CR590115	ARL16	COL9A2	ATPBD1B	CHSY-2	AY726587	DAB1	ARS2	DLX4
ATG16L1	CR593175	ARL17	COLEC12	ATPBD4	CHX10	AYTL1	DACT2	ARSB	DMKN
ATG5	CR594717	ARL2BP	COMP	ATPIF1	CIDEA	AZI2	DACT3	ARSDR1	DMN
ATN1	CR595314	ARL3	CORO2B	ATR	CILP2	B-ind1	DAPK1	ARSJ	DMRTC1
ATP10B	CR596471	ARL4A	COTL1	ATRN	CITED1	B2M	DARC	ARSK	DNAH9
ATP10D	CR597604	ARL4C	COX5B	ATRX	CKLFSF3	B3GALNT1	DBC1	ARV1	DNAJC4
ATP12A	CR598390	ARL5A	CPAMD8	ATXN1	CKMT1A	B3GALNT2	DBN1	ASB1	DNTT
ATP13A4	CR604031	ARL5B	CPEB1	ATXN2	CKMT1B	bA16L21.2.1	DBX1	ASB13	DOCK1
ATP1A1	CR604547	ARL6	CPEB3	ATXN3	CLCN4	BAG	DBX2	ASB3	DOK7
ATP1B3	CR604709	ARL6IP1	CPLX2	ATXN7	CLDN1	BAG-1	DCD	ASB6	DPF3
ATP5A1	CR605542	ARL6IP2	CPNE5	ATXN7L3	CLDN10	BAG1	DCTN3	ASB7	DPP6
ATP5B	CR607033	ARL6IP5	CPVL	AUH	CLEC11A	BAG4	DDAH1	ASB8	DPYSL2
ATP5D	CR607163	ARL6IP6	CPXM1	AUP1	CLEC14A	BAIAP2L1	DDT	ASCC1	DQ570129
ATP5F1	CR612700	ARL8B	CPXM2	AURKA	CLSTN2	BAMBI	2009-12-01	ASCC2	DQ570600
ATP5G1	CR616805	ARL9	CR1	AX721137	CMTM2	BAR	DEFA3	ASCC3	DQ570646
ATP5G2	CR618615	ARMC1	CR590115	AX746830	CMTM3	BARD1	DEFA5	ASCC3L1	DQ573816
ATP5J	CR620567	ARMC5	CR595314	AX746944	CNFN	BAT1	DEFB103A	ASF1B	DQ574151
ATP5J2	CRABP1	ARMC6	CR597525	AX746967	CNIH3	BAT2	DEFB104A	ASH1L	DQ575740
ATP5L	CRABP2	ARMC7	CR604031	AX747140	CNNM1	BAT2D1	DEFB105A	ASK/H37 (huDbf4)	DQ576291
ATP5O	CRCT1	ARMCX5	CR604547	AX747246	CNPY1	BAT5	DEFB106A	ASKL1	DQ576887
ATP6V0A2	CREB5	ARMET	CR604709	AX747269	CNTD2	BAZ1A	DEFB107B	ASL	DQ578288
ATP6V0B	CREG2	ARNTL	CR605542	AX747493	CNTFR	BAZ2B	DEFB108B	ASNS	DQ578294
ATP6V0D1	CRHBP	ARNTL2	CR612700	AX747618	CNTN2	BBC3	DEFB119	ASNSD1	DQ578406
ATP6V1A	CRHR1	ARP3beta	CR620567	AX747619	CNTN5	BBS10	DEFB128	ASPH	DQ578838
ATP6V1C1	CRTAC1	ARPC1A	CR621467	AX747662	CNTNAP3	BBS12	DEFB32	ASPM	DQ579248
ATP6V1D	CRYBA2	ARPC2	CR749545	AX747828	COCH	BBS7	DEFB4	ASTN2	DQ579339
ATP6V1G1	CSMD2	ARPC3	CRABP1	AX748015	COL11A2	BC002572	DEPC-1	ASXH1	DQ579816
ATP6V1H	CSMD3	ARPC4	CRCT1	AX748120	COL12A1	BC006008	DEPDC2	ASXL1	DQ580080
ATP7B	CSPG2	ARPC5	CREB3L1	AX748354	COL16A1	BC006438	DES	ASXL2	DQ580131
ATP8A1	CSPG5	ARPM1	CREG2	AXIN1	COL18A1	BC007973	DHH	ATAD2	DQ582208
ATPAF1	CSRP2	ARPP-19	CRH	AY234408	COL19A1	BC007983	dickkopf-2	ATAD3A	DQ582247
ATPAF2	CSTF2	ARRDC3	CRHR1	AY343891	COL1A2	BC009500	DIP2C	ATAD4	DQ582460
ATPBD4	CTNND2	ARS2	CRMP1	AY952890	COL22A1	BC011243	DIRAS2	ATAD5	DQ582462
ATPIF1	CTPS2	ARSB	CRTAC1	AZI2	COL23A1	BC012110	DKFZp434B1222	ATBF1	DQ582866
ATR	CTTNBP2	ARSDR1	CRTC1	B2M	COL24A1	BC013653	DKFZp434E092	ATE1	DQ582940
ATRN	CUTL2	ARSK	CRX	B3GALNT2	COL25A1	BC014381	DKFZp434G1729	ATF1	DQ583483
ATXN2	CX40.1	ARV1	CRYBA2	B4GALT3	COL2A1	BC016686	DKFZp434L2319	ATF3	DQ583578
ATXN3	CXCL14	ASAH1	CRYM	B4GALT4	COL4A3	BC016940	DKFZp434M202	ATF4	DQ584119
AUH	CXCR4	ASB1	CS444326	b9	COL4A4	BC018089	DKFZp434O0320	ATF6	DQ585254
AURKA	CXorf58	ASB13	CSMD3	bA16L21.2.1	COL5A1	BC020917	DKFZp434P2235	ATF7	DQ585755
AVPI1	CXXC6	ASB3	CSNK1E	BACH1	COL5A3	BC024306	DKFZp451C1317	ATG10	DQ586138
AX721128	CYP11A1	ASB6	CSPG2	BAG	COL6A3	BC027980	DKFZp547E087	ATG12	DQ586244
AX721137	CYP1A1	ASB8	CSPG5	BAG-1	COL8A1	BC028022	DKFZp547H236	ATG16L1	DQ586245
AX721160	CYP24A1	ASCC1	CT47.11	BAG1	COL9A1	BC028046	DKFZp547M236	ATG16L2	DQ586246
AX746710	CYP26A1	ASCC2	CTBP2	BAG4	COLEC12	BC028086	DKFZp547O159	ATG3	DQ586285
AX746830	CYP26B1	ASCC3	CTNNA2	BAG5	COMP	BC028568	DKFZP564J102	ATG4B	DQ586526
AX746881	CYP2E1	ASCC3L1	CTNND2	BAIAP2L1	COPZ2	BC029038	DKFZP586H2123	ATG4C	DQ586930
AX746903	CYP46A1	ASF1B	CTXN1	BAMBI	CORO2B	BC030122	DKFZp666K117	ATG5	DQ588066
AX746944	CYR61	ASH1L	CUGBP2	BANF1	CPEB1	BC030591	DKFZp667D0116	ATG7	DQ588329
AX746967	CYS1	ASH2L	CUTL1	BAP1	CPLX2	BC031316	DKFZP686A01247	ATHL1	DQ588349
AX747269	D4S234E	ASK/H37 (huDbf4)	CUTL2	BAR	CPNE4	BC031638	DKFZp686D0662	ATM	DQ588415
AX747444	D56494	ASKL1	CX40.1	BARD1	CPNE5	BC032660	DKFZp781D102	ATN1	DQ588417
AX747493	D56495	ASL	CXCR4	BARHL2	CPVL	BC032772	DKK2	ATOH7	DQ588478
AX747618	DAAM2	ASNA1	CXCR7	BAT1	CPXM1	BC033983	DLGAP4	ATP10D	DQ588582
AX747633	DAB1	ASNS	CXorf58	BAT2D1	CR1	BC034812	DLL3	ATP11B	DQ588743
AX747662	DACH2	ASNSD1	CXXC5	BAT5	CR2	BC035084	DLL4	ATP1A1	DQ588973
AX747703	DACT3	ASPH	CYFIP1	BAZ1A	CR591360	BC035106	DLX1	ATP1B1	DQ589254
AX748015	DAPK1	ASPHD2	CYP24A1	BBS12	CR594717	BC035247	DLX4	ATP1B3	DQ591415
AX748120	DBC1	ASPM	CYP26A1	BBS2	CR595314	BC036196	DLX5	ATP2A2	DQ591756
AX748233	DBX1	ASXH1	CYP26B1	BBS4	CR596119	BC036361	DLX6	ATP2B4	DQ592483
AX748354	DCC	ASXL1	CYP26C1	BBS5	CR597604	BC036617	DMRT1	ATP2C1	DQ592626
AX748380	DCHS1	ASXL2	CYP2A13	BBX	CR598390	BC036624	DMRT3	ATP5A1	DQ593033
AXIN1	DDAH1	ATAD2	CYP2A6	BC006008	CR602684	BC036625	DMRTA2	ATP5C1	DQ593305
AXIN2	DDT	ATAD3A	CYP2A7	BC006438	CR603327	BC036629	DNAJB5	ATP5E	DQ593363
AY234408	ded	ATAD3B	CYP4B1	BC007973	CR604031	BC037403	DNAJB8	ATP5F1	DQ593540
AY271826	DEFB104A	ATAD5	CYR61	BC007983	CR604547	BC037579	DNAJC6	ATP5G1	DQ593627
AY343891	DEPDC2	ATBF1	CYS1	BC009500	CR605298	BC037783	DNER	ATP5G2	DQ593630
AY343892	DFNA5	ATE1	D2HGDH	BC012110	CR605542	BC038201	DOCK10	ATP5J	DQ593864
AY952890	DGKG	ATF1	D4S234E	BC013599	CR607033	BC038563	DOCK3	ATP5J2	DQ595216
AYTL1	DGKI	ATF2	DAB1	BC013653	CR607163	BC038570	DP58	ATP5L	DQ595473
B2M	DGKi	ATF3	DACT3	BC014381	CR610619	BC038731	DPCR1	ATP5O	DQ595648
B3GALNT1	DGKZ	ATF4	DARC	BC016686	CR612700	BC038733	DPF1	ATP6V0A1	DQ596239
B3GALNT2	DHH	ATF6	DAZAP1	BC016940	CR618615	BC038786	DPF3	ATP6V0A2	DQ596240
B3GALT5	DHX36	ATF7	DBX1	BC018089	CR620567	BC038849	DPY19L2	ATP6V0B	DQ596816
B3GAT1	dickkopf-2	ATG10	DBX2	BC026963	CR621467	BC038977	DPY19L2P1	ATP6V0C	DQ597461
B3GAT2	dickkopf-3	ATG12	DCAMKL2	BC027980	CR623023	BC039088	DPYSL3	ATP6V0D1	DQ597539
B3GAT3	DIO3	ATG16L1	DCC	BC028022	CRABP1	BC039122	DPYSL5	ATP6V1A	DQ597600
B3GNT2	DIRAS2	ATG16L2	DCHS1	BC028086	CRCT1	BC039313	DQ372721	ATP6V1C1	DQ597784
B4GALT1	DKFZp434D0727	ATG3	DDAH1	BC029038	CREB5	BC039329	DQ372722	ATP6V1D	DQ598070
B4GALT2	DKFZp434D2030	ATG4B	DDEFL1	BC029580	CREG2	BC039389	DQ571326	ATP6V1G1	DQ598276
B4GALT3	DKFZp434E092	ATG4C	DDHD1	BC029963	CRHR1	BC039495	DQ573543	ATP6V1G2	DQ600537
B4GALT4	DKFZp434G1411	ATG5	DDHD2	BC030122	CRHR2	BC039551	DQ574839	ATP6V1H	DQ601396
BACH	DKFZp434I1020	ATG7	DDX51	BC031316	CRMP1	BC039553	DQ576544	ATPAF1	DQ601452
BACH1	DKFZp451G074	ATM	DEAF1	BC031638	CRTAC1	BC040333	DQ576951	ATPAF2	DRCTNNB1A
BACH2	DKFZp451K1618	ATN1	DEFA3	BC032331	CRX	BC040577	DQ577036	ATPBD4	DRM
BAD	DKFZp547E092	ATOH7	DEFB104A	BC032772	CRYBA2	BC041080	DQ577940	ATPIF1	DSCAML1
BAG	DKFZp547E186	ATP10D	DEFB129	BC033983	CRYGN	BC041434	DQ578838	ATR	DSCR1L1
BAG-1	DKFZp547M236	ATP11B	DEM1	BC033996	CS444326	BC041586	DQ582025	ATRN	DSE
BAG1	DKFZp566K1924	ATP13A1	DEPDC2	BC034236	CSMD1	BC041890	DQ582208	ATXN2	DUB3
BAG5	DKFZP586H2123	ATP1A1	DGKE	BC034773	CSMD2	BC042059	DQ582448	ATXN2L	DUOX2
BAHD1	DKFZp666J196	ATP1B1	DGKG	BC034812	CSMD3	BC042073	DQ582641	ATXN3	DUOXA2
BAIAP2L1	DKFZp666K117	ATP1B3	DGKZ	BC035052	CSPG2	BC042096	DQ582940	ATXN7L2	DUSP10
BAMBI	DKFZp667I0324	ATP2A2	DHH	BC035086	CSPG5	BC042384	DQ588687	AUH	DUSP15
BAP1	DKFZp686H1615	ATP2C1	DHRS13	BC035106	CSRP2	BC042851	DQ592322	AUP1	DUT
BARD1	DKFZp686M02159	ATP5A1	DICER1	BC035247	CTNNA2	BC042879	DQ594400	AURKA	DVL2
BARX2	DKFZp686P24273	ATP5B	DIDO1	BC035704	CTNNBL1	BC042880	DQ595648	AVEN	DZIP1L
BASH	DKFZp761B15121	ATP5F1	DIO3	BC036196	CTNND2	BC043177	DQ595853	AX721137	E2F5
BASP1	DKFZp762H2012	ATP5G1	DIRAS1	BC036361	CTSL2	BC043342	DQ597589	AX746765	E2F6
BAT1	DKFZp781D102	ATP5G2	DIRAS2	BC036382	CTTNBP2	BC043365	DQ599733	AX746903	E2F7
BAT2	DKK2	ATP5G3	dJ1163J1.4	BC036431	CUTL2	BC043415	DQ600342	AX746944	EDG1
BAT2D1	DKK3	ATP5I	DKFZp434B1222	BC036625	CX40.1	BC043515	DQ601810	AX746967	EDG2
BAT3	DLC1	ATP5J	DKFZp434B205	BC036629	CXCL14	BC044307	DQ655986	AX746969	EDG8
BAT4	DLG3	ATP5J2	DKFZp434D0727	BC037403	CXCR4	BC044637	DQ786271	AX747140	EFNA3
BAT5	DLGAP4	ATP5L	DKFZp434E092	BC037579	CXXC6	BC044768	DRCTNNB1A	AX747269	EHD3
BAZ2A	DLL3	ATP5O	DKFZp434I0612	BC037783	CYP11A1	BC045603	DRD1	AX747375	EIF3S9
BBC3	DLX1	ATP6AP2	DKFZp434K1323	BC037934	CYP24A1	BC045725	DRD1IP	AX747379	ELAVL1
BBS10	DLX2	ATP6V0A2	DKFZp434K1815	BC038361	CYP26A1	BC047059	DRD2	AX747493	ELAVL4
BBS12	DLX3	ATP6V0B	DKFZp434O0320	BC038563	CYP26B1	BC047384	DRD3	AX747618	ELOVL3
BBS2	DLX4	ATP6V0C	DKFZp451C1317	BC038733	CYP26C1	BC047417	DRM	AX747619	EMID1
BBS7	DLX5	ATP6V0D1	DKFZp547M236	BC038786	CYP2A13	BC047513	DSC3	AX747662	EMX1
BC006008	DLX6	ATP6V1A	DKFZp566B0846	BC038977	CYP2A6	BC047537	DSCR10	AX747733	ENPP1
BC006438	DMRT1	ATP6V1B2	DKFZp566K1924	BC039088	CYP2A7	BC047546	DSCR1L1	AX747828	ENPP6
BC007589	DMRTA2	ATP6V1C1	DKFZP586H2123	BC039122	CYP4F11	BC048113	DUOX2	AX748120	EPB41L1
BC007973	DNAH11	ATP6V1D	DKFZp586K0717	BC039313	CYR61	BC048143	DUOXA1	AX748233	EPHA10
BC007983	DNAJC6	ATP6V1F	DKFZp666P032	BC039389	CYS1	BC048993	DUSP26	AX748380	EPHA2
BC012110	DNAL4	ATP6V1G1	DKFZP686A01247	BC039524	D4S234E	BC049371	DUSP4	AXIIR	EPSTI1
BC013653	DNER	ATP7B	DKFZp686H15154	BC039553	DAAM2	BC052775	EB-1	AXIN2	ERBB2IP
BC016053	DNHD3	ATP8A1	DKFZp686I1251	BC040208	DAB1	BC062357	ECE2	AXUD1	ESRRB
BC016686	DOCK3	ATP8B3	DKFZp686P24273	BC040577	DACH2	BC063124	EDG1	AY234408	ETV7
BC016751	DOK5	ATP9A	DKFZp761I032	BC041080	DACT3	BC063571	EDG8	AY343891	EVC
BC016779	DOK6	ATPAF1	DKFZp761M1816	BC042059	DARC	BC064974	EGFL6	AY726587	EVX1
BC016940	DP58	ATPAF2	DKFZp762H2012	BC042096	DBC1	BC065734	EGFL9	AY952890	EVX2
BC018089	DPCR1	ATPBD4	DKFZp779E2271	BC042098	DBH	BC068011	EGFLAM	AYTL1	EXOC2
BC020917	DPEP1	ATPIF1	DKFZp781D102	BC042169	DBX1	BC068108	EGR2	AZI2	EXTL3
BC024303	DPF1	ATR	DKFZp781E0326	BC042448	DCC	BC068543	EHD2	AZIN1	EYA2
BC026360	DPP6	ATXN1	DKKL1	BC042879	DCHS1	BC068582	EIF4E3	B2M	F379
BC027980	DPY19L2	ATXN2	DLC1	BC042880	DCTN3	BC069047	ELA2	B3GALNT2	FADS2
BC028022	DPY19L2P1	ATXN2L	DLG3	BC043177	DDAH1	BC069736	ELAVL4	B3GALTL	FAM105B
BC028174	DPYSL2	ATXN3	DLK1	BC043342	DDIT4L	BC070106	ELMO1	B3GAT3	FAM112B
BC028568	DPYSL3	ATXN7	DLL3	BC043365	DDT	BC070367	ELOVL2	B3GNT1	FAM124A
BC029038	DPYSL5	ATXN7L1	DLL4	BC043415	DEPDC2	BC071624	ELOVL3	B3GNT2	FAM125B
BC029255	DQ266102	ATXN7L3	DLX1	BC044307	DFNA5	BC071676	EMID1	B3GNT5	FAM126A
BC029580	DQ372721	ATXN7L4	DLX2	BC045603	DGKG	BC071730	EMX2	B4GALT1	FAM129A
BC029960	DQ372722	AUH	DLX3	BC045725	DGKI	BC071770	ENPP6	B4GALT3	FAM19A5
BC030122	DRCTNNB1A	AUP1	DLX5	BC047059	DGKi	BC087857	ENTPD2	B4GALT4	FAM39DP
BC031316	DRD1IP	AURKA	DLX6	BC047417	DGKZ	BC089416	EOMES	B4GALT6	FAM49A
BC031638	DRD2	AX721137	DMD	BC047546	DHH	BC090058	EPB41L4A	B4GALT7	FAM49B
BC032026	DRM	AX746650	DMRT1	BC047612	dickkopf-2	BC092503	EPB41L4B	bA16L21.2.1	FAM5B
BC032331	DSC3	AX746765	DMRT2	BC048113	dickkopf-3	BC093080	EPHA10	BACH	FAM70B
BC032772	DSCR1L1	AX746830	DMRT3	BC048993	DIO3	BC094818	EPHB6	BACH1	FAM71B
BC033996	DSCR6	AX746903	DMRTA2	BC052775	DIRAS2	BC094848	EPHX2	BAG-1	FAM78A
BC034236	DSCR6a	AX746944	DNAI2	BC061888	DKFZp434B1231	BC102012	EPX	BAG1	FAM80A
BC034773	DSE	AX746967	DNAJB8	BC063124	DKFZp434B172	BC103505	ERC2	BAG2	FAM83H
BC035086	DST	AX747135	DNAJC6	BC063441	DKFZp434D0727	BC110365	ERG	BAG5	FAM84A
BC035106	DTNA	AX747140	DNAL4	BC063571	DKFZp434D2030	BC111371	ESM1	BAI2	FAM90A1
BC035247	DTX1	AX747269	DND1	BC064974	DKFZp434E092	BC112312	ESPN	BAIAP2	FATE1
BC035377	DUOX2	AX747413	DNER	BC065734	DKFZp434I1020	BC128130	ESRRB	BAIAP2L1	FBLN5
BC035704	DUOXA2	AX747493	DOK5	BC067862	DKFZp451K1618	BC128131	ESRRG	BANP	FBXL5
BC035792	DUSP26	AX747519	DOK6	BC067890	DKFZp547E186	BCAP29	ETNK2	BAP1	FBXO6
BC035889	DUSP4	AX747534	DPCR1	BC068011	DKFZp547M236	BCAS3	EVL	BAR	FBXW8
BC036361	DUSP5	AX747618	DPF1	BC068063	DKFZp547O159	BCAT1	EVX1	BARD1	FCN1
BC036431	DYSF	AX747662	DPP10	BC068108	DKFZp564D0478	BCCIP	EXOC3L2	BAT1	FCN2
BC036617	DZIP1	AX747733	DPY19L2	BC068543	DKFZp566K1924	BCKDHA	EYA4	BAT2	FCRL3
BC036624	EB-1	AX747754	DPY19L2P1	BC069004	DKFZP586H2123	BCL2L1	F13A1	BAT2D1	FEV
BC036629	EBF1	AX747828	DPYSL2	BC069736	DKFZp667I0324	BCL2L12	F379	BAT3	FEZF1
BC037403	EBF3	AX748015	DPYSL3	BC070106	DKFZP686A01247	BCL2L13	FAM112B	BAT5	FFAR3
BC037579	EDA2R	AX748120	DPYSL5	BC071624	DKFZp686H1615	BCL3	FAM123A	BAX	FGD1
BC037783	EDARADD	AX748233	DQ266102	BC071676	DKFZp761B15121	BCL6	FAM124A	BAZ1A	FGD5
BC037934	EDG1	AX748354	DQ372721	BC071730	DKFZp761K0816	BCL7B	FAM126A	BAZ2A	FGF23
BC038210	EDG3	AX748380	DQ372722	BC071770	DKFZp762H2012	BCLAF1	FAM129A	BBC3	FGF6
BC038547	EDG8	AXIIR	DQ660314	BC071794	DKFZp781D102	BCS1L	FAM19A1	BBS12	FGFR1
BC038563	EFEMP1	AXIN2	DRD1	BC084573	DKK2	BDH1	FAM19A2	BBS2	FGFR1OP
BC038731	EFHA2	AXUD1	DRD1IP	BC090058	DKK3	BDP1	FAM19A4	BBS4	FGR
BC038733	EFNA5	AY234408	DRD2	BC092452	DLG3	BDTN	FAM49A	BBX	FIP1L1
BC038977	EFNB3	AY343891	DRM	BC093080	DLGAP4	BET1	FAM5B	BC000492	FLJ00038
BC039088	EGFL6	AY726587	DSC3	BC094818	DLK1	BFAR	FAM62C	BC001824	FLJ00161
BC039313	EGFLAM	AY952890	DSCAML1	BC094848	DLL3	BGR	FAM77D	BC004103	FLJ00275
BC039389	EGR3	AZI2	DSCR10	BC101254	DLX1	BHLHB5	FBL3B	BC006008	FLJ00278
BC039424	EIF4E3	AZIN1	DSCR1L1	BC101256	DLX2	BIN3	FBLN1	BC006438	FLJ00364
BC039455	ELA2	B2M	DSCR6	BC101257	DLX3	BIRC8	FBXO21	BC007973	FLJ10159
BC039495	ELAVL2	B3GALNT1	DSCR6a	BC102012	DLX4	BLCAP	FBXO27	BC007983	FLJ10324
BC039523	ELAVL4	B3GALNT2	DST	BC110365	DLX5	BLMH	FCGR1A	BC009500	FLJ14397
BC039551	ELMO1	B3GAT3	DTD1	BC111574	DLX6	BLOC1S2	FCGR2B	BC009800	FLJ16165
BC039553	ELMOD1	B3GNT2	DUOXA1	BC114482	DMN	BLOM7	FCRL1	BC012110	FLJ20152
BC040219	ELOVL2	B3GNT5	DUOXA2	BC127905	DMPK	BLP2	FCRL3	BC013599	FLJ20186
BC040577	ELOVL4	B4GALT3	DUSP1	BC128230	DMRT1	BLVRB	FCRL4	BC013653	FLJ20920
BC040632	ELOVL5	B4GALT4	DUSP26	BCAP29	DMRT3	BLZF1	FCRL5	BC014381	FLJ25037
BC040713	EMILIN2	B4GALT7	DUSP4	BCAS2	DMRTA2	BM009	FEV	BC016053	FLJ25404
BC040735	EML1	B7	DUSP6	BCAS3	DMRTB1	BMCP1	FEZ1	BC016686	FLJ32447
BC040872	EMP1	bA16L21.2.1	DYNC1I1	BCCIP	DMRTC2	BMP2K	FGB	BC016779	FLJ37440
BC040901	EMX1	BACH1	DZIP1	BCKDHA	DNAH11	BMPR2	FGCP	BC016940	FLJ38723
BC041080	EMX2	BAG	E2F1	BCL10	DNAJB5	BNIP1	FGD1	BC017007	FLJ40606
BC041586	EN1	BAG-1	E2F7	BCL11A	DNAJB8	BNIP2	FGF5	BC017255	FLJ41046
BC041890	ENO2	BAG1	E38847	BCL2	DNAJC6	BNIP3L	FGF6	BC017347	FLJ41170
BC042059	EOMES	BAG3	EBF1	BCL2L1	DNAL4	BOLA2	FGF8	BC020917	FLJ42133
BC042096	EPHA6	BAG4	EBF3	BCL2L11	DNER	BOLA2B	FGFR1	BC024303	FLJ43826
BC042098	EPHA7	BAG5	EBI3	BCL2L12	DNHD3	Borg4	FILIP1	BC024736	FLJ44881
BC042169	ERBB4	BAI2	ECE2	BCL3	DOCK10	BPGM	FLJ00138	BC026360	FLJ45831
BC042384	ERC2	BANF1	ECEL1	BCL6	DOCK8	BPHL	FLJ00278	BC027980	FLJ45964
BC042448	ESR2	BANP	EDG1	BCL7B	DOK5	BPNT1	FLJ10159	BC028022	FLT1
BC042816	ESX1	BAP1	EDG8	BCLAF1	DP58	BPTF	FLJ11235	BC028086	FLVCR
BC042879	ETNK2	BAR	EDN3	BCOR	DPCR1	BRAF	FLJ13236	BC029038	FMNL1
BC043342	ETV5	BARD1	EFCAB2	BCS1L	DPF1	BRCA2	FLJ16165	BC029255	FMNL2
BC043365	EVL	BAT1	EFHA2	BDP1	DPP6	BRCC3	FLJ20366	BC029580	FN1
BC043415	EVX1	BAT2	EGFL6	BDTN	DPY19L2	BRD2	FLJ20581	BC029960	FNDC5
BC043649	EVX2	BAT2D1	EGFL9	BET1	DPY19L2P1	BRD7	FLJ21511	BC030122	FOXF2
BC044307	EXOC3L2	BAT3	EIF2C3	BET3	DPYSL2	BRD8	FLJ22795	BC030591	FOXJ2
BC044637	EYA4	BAT4	EIF3S1	BFAR	DPYSL3	BRF2	FLJ25037	BC031316	FOXK1
BC044934	EZH2	BAT5	ELA2	BHLHB3	DPYSL5	BRIP1	FLJ30277	BC031342	FOXN4
BC044942	F10	BAZ1A	ELAVL2	BIN3	DQ067463	BRIX	FLJ32447	BC031638	FOXO1A
BC045603	F13A1	BAZ1B	ELAVL4	BIRC6	DQ067464	BRMS1	FLJ32682	BC032020	FRAT2
BC045736	F379	BAZ2A	ELOVL2	BLCAP	DQ372721	BRMS1L	FLJ35767	BC032331	FRMD4A
BC045755	FADS2	BAZ2B	ELOVL3	BLMH	DQ372722	BRP44	FLJ36166	BC032772	FRMPD1
BC047014	FAM123A	BBC3	ELOVL4	BLOC1S1	DQ601810	BRWD2	FLJ37440	BC033983	FSCN1
BC047059	FAM124A	BBS1	Em:AC004832.5	BLOC1S2	DRCTNNB1A	BSDC1	FLJ38379	BC033996	FSCN2
BC047384	FAM126A	BBS10	EMID1	BLOM7	DRD1IP	BTAF1	FLJ38723	BC034773	FST
BC047417	FAM129A	BBS12	EMILIN2	BLP2	DRD2	BTBD1	FLJ41170	BC035086	FXYD6
BC047513	FAM131B	BBS2	EML1	BLVRB	DRD5	BTBD3	FLJ41423	BC035094	FZD3
BC047546	FAM19A2	BBS4	EML5	BLZF1	DRM	BTD	FLJ42133	BC035106	FZD7
BC047612	FAM19A4	BBS9	EMX1	BM009	DSC3	BTF3	FLJ43806	BC035247	FZD9
BC048113	FAM20A	BBX	EMX2	BMI1	DSCAML1	BTF3L4	FLJ43860	BC035377	FZR1
BC051442	FAM26F	BC000492	EN1	BMP1	DSCR10	BTG1	FLJ43987	BC035704	GAB3
BC053955	FAM3B	BC001824	ENTPD2	BMP2	DSCR1L1	BTG2	FLJ44815	BC035889	GABBR1
BC057831	FAM43B	BC006008	EOMES	BMP2K	DSCR6	BTN2A3	FLJ45422	BC036196	GABRA5
BC061888	FAM49A	BC007973	EPB41L1	BMP4	DSCR6a	BTN3A1	FLJ45455	BC036624	GAL3ST4
BC062748	FAM5B	BC007983	EPB41L4A	BMPR1A	DSE	BTRC	FLJ45537	BC036629	GALNT7
BC063124	FAM5C	BC009500	EPB41L4B	BMPR2	DST	BUB1	FLJ46347	BC037167	GALNT9
BC063441	FAM62C	BC012110	EPHA10	BMS1	DTNA	BUB1B	FLJ46836	BC037579	GALNTL2
BC063571	FAM65A	BC012200	EPHA7	BNIP1	DTX1	BUB3	FLT1	BC037783	GALNTL4
BC064488	FAM69B	BC013653	EPN1	BNIP2	DUOX2	BUD31	FN1	BC037934	GALNTL5
BC065701	FAM70B	BC014381	EPO	BNIP3L	DUOXA1	BX161461	FOLH1	BC038201	GAS1
BC065734	FAM77D	BC016053	ERAS	BOLA2	DUOXA2	BX248296	FOXA2	BC038210	GAS6
BC067236	FAM78A	BC016686	ERBB4	BOLA2B	DUSP26	BX537909	FOXD4	BC038431	GATA1
BC067862	FAT4	BC016940	ERC2	BOP1	DUSP5	BX538249	FOXD4L1	BC038563	GCK
BC067890	FBL3B	BC017255	ERG	BPGM	DYDC2	BX647243	FOXD4L4	BC038570	GDI1
BC068011	FBLN5	BC017347	ERGIC2	BPNT1	DYSF	BX647648	FOXN4	BC038731	GEFT
BC068063	FBN1	BC018089	ERICH1	BPTF	DZIP1	BX647987	FOXQ1	BC038733	GFI1
BC068108	FBN2	BC020917	ERRFI1	BRAF	EB-1	BX648677	FRG2	BC038849	GFI1B
BC068543	FBXL16	BC021024	ESR1	BRAP	EBF1	BXDC2	FRMD4A	BC039088	GHR
BC068582	FBXL2	BC023568	ESRRG	BRCA2	EBF3	BXDC5	FRMD4B	BC039122	GHRH
BC069004	FBXL7	BC024303	ESX1	BRCC3	ECE2	BYSL	FRMPD1	BC039168	GIMAP1
BC070039	FBXO17	BC026360	ETV5	BRD2	EDARADD	BZF1	FRMPD2	BC039389	GIMAP8
BC070106	FBXO27	BC026963	EVI1	BRD3	EDG1	BZW1	FST	BC039485	GJB6
BC070367	FBXO40	BC027846	EVL	BRD7	EDG3	C10orf111	FXYD6	BC039551	GJE1
BC071624	FCGR1A	BC027980	EVX1	BRD8	EDG8	C10orf118	GABBR2	BC039553	GLIS1
BC071676	FEV	BC028022	EVX2	BRF2	EDNRA	C10orf137	GABRA4	BC040208	GLT8D2
BC071730	FEZ1	BC028086	EXOC3L2	BRI3BP	EEN-B2-L1	C10orf2	GABRB1	BC041080	GLYAT
BC071749	FEZF1	BC029038	EXOSC6	BRIP1	EFEMP1	C10orf22	GAD1	BC041449	GMPR
BC071770	FEZF2	BC029255	EXTL3	BRIX	EFHA2	C10orf28	GAD2	BC041586	GNAL
BC071794	FGCP	BC029580	EYA4	BRP44	EFNA5	C10orf46	GAGE1	BC041890	GNAZ
BC073817	FGF14	BC029960	F13A1	BRP44L	EFS	C10orf57	GAGE7B	BC042059	GNGT2
BC073935	FGF19	BC030122	F379	BRPF1	EGFL6	C10orf61	GAL	BC042096	GOLGA8G
BC080546	FGF2	BC031316	F8A3	BRUNOL6	EGFL9	C10orf78	GALNAC4S-6ST	BC042098	GOT2
BC081571	FGF20	BC031638	FA2H	BSDC1	EGFLAM	C10orf79	GALNT14	BC042169	GPC1
BC084573	FGF3	BC032020	FAM110C	BSG	EGR2	C10orf84	GALNTL1	BC042384	GPHB5
BC087857	FGF4	BC032239	FAM123A	BSN	EGR3	C10orf86	GALNTL2	BC042448	GPM6B
BC090058	FGF5	BC032772	FAM124A	BTAF1	EHD2	C10orf88	GAS2	BC042488	GPR133
BC092452	FGFR1	BC032873	FAM129A	BTBD1	ELA2	C10orf89	GAS2L2	BC042880	GPR155
BC093080	FGR	BC033983	FAM131B	BTBD12	ELAVL2	C10orf97	GATA1	BC042920	GPR161
BC094818	FJX1	BC033996	FAM19A4	BTBD7	ELAVL4	C10orf99	GATA2	BC043177	GPR162
BC094848	FKHRL1	BC034773	FAM19A5	BTD	ELMOD1	C11ORF30	GATA4	BC043284	GPR27
BC096755	FLI1	BC035052	FAM43B	BTF3	ELOVL2	C11orf30	GATA6	BC043342	GPR31
BC101451	FLJ00087	BC035086	FAM53A	BTF3L4	ELOVL3	C11orf54	GCM2	BC043365	GPR4
BC103505	FLJ00138	BC035106	FAM5B	BTG1	ELOVL4	C11orf56	GCNT2	BC043415	GPR42
BC105284	FLJ00228	BC035247	FAM62C	BTN2A2	Em:AC004832.5	C11orf58	GDNF	BC043572	GPR56
BC109367	FLJ00278	BC035377	FAM70B	BTN2A3	EMILIN2	C11orf59	GEFT	BC043620	GPR63
BC110365	FLJ10159	BC035704	FAM80A	BTRC	EMX1	C11orf60	GFI1B	BC044307	GPR68
BC111371	FLJ10781	BC035792	FAM83H	BUB1	EMX2	C11orf61	GFRA1	BC044637	GREB1
BC112270	FLJ10847	BC036195	FAM84A	BUB3	EN1	C11orf65	GFRA4	BC045603	GREM1
BC112312	FLJ12505	BC036196	FAM84B	BUD13	ENTPD2	C11orf73	GH1	BC047059	GRIA1
BC114482	FLJ16165	BC036361	FAM98C	BX248296	EOMES	C12orf10	GHRHR	BC047384	GRIK2
BC119789	FLJ20366	BC036431	FBL3B	BX537909	EPB41L3	C12orf11	GHRHRpsv	BC047417	GRIN2B
BC128230	FLJ25037	BC036617	FBLN1	BX648677	EPB41L4B	C12orf23	GHSR	BC047513	GRIN3B
BCAR1	FLJ30058	BC036624	FBN1	BXDC1	EPHA10	C12orf29	GHV	BC047537	GRK1
BCAR3	FLJ30277	BC036629	FBN3	BXDC2	EPHA6	C12orf30	GIP	BC047612	GRP
BCAS3	FLJ31222	BC037167	FBXL5	BXDC5	EPHA7	C12orf31	GJA5	BC048993	GUCY2D
BCCIP	FLJ32447	BC037579	FBXO17	BYSL	EPHA8	C12orf4	GJB6	BC049371	GZF1
BCDO	FLJ36166	BC037783	FBXO2	BZF1	EPHB1	C12orf41	GJE1	BC057831	GZMM
BCL2	FLJ37440	BC037904	FBXO44	BZW1	EPX	C12orf44	GKN1	BC061888	H2AFY2
BCL2L1	FLJ39237	BC037934	FBXW5	C10orf111	ERAF	C12orf48	GLB1L3	BC062294	HABP4
BCL2L12	FLJ41841	BC038201	FCGBP	C10orf118	ERBB4	C12orf49	GLDC	BC062357	HAMP
BCL2L13	FLJ42875	BC038210	FEV	C10orf119	ERC2	C12orf5	GLIS1	BC062778	HAP1
BCL2L14	FLJ44635	BC038361	FEZ1	C10orf137	ERICH1	C13orf1	GLP1R	BC063124	HAS3
BCL3	FLJ44815	BC038464	FEZF1	C10orf2	ESR1	C13orf23	GNG2	BC063441	Hath6
BCL6	FLJ44881	BC038563	FEZF2	C10orf28	ESX1	C13orf24	GNGT2	BC063571	HBE1
BCL7B	FLJ45537	BC038731	FGD1	C10orf46	ETNK2	C13orf31	GOLGA	BC063600	HBEGF
BCL9	FLJ45983	BC038733	FGF11	C10orf47	ETV4	C13orf34	GOLGA6	BC064974	HBQ1
BCLAF1	FLJ46266	BC038739	FGF14	C10orf57	EVL	C13orf7	GPC5	BC065734	HBZ
BCMO1	FLJ46347	BC038786	FGF19	C10orf61	EVX1	C14orf1	GPM6A	BC067862	HCA127
BCOX	FLJ46831	BC038977	FGF20	C10orf79	EVX2	C14orf100	GPM6B	BC067890	HCN4
BCR	FLJ90650	BC039088	FGF23	C10orf83	EXOC3L2	C14orf101	GPR101	BC068011	HDAC4
BCS1L	FLNC	BC039122	FGF3	C10orf84	EYA4	C14orf103	GPR12	BC068063	HDGFRP3
BDKRB2	FLT1	BC039389	FGF5	C10orf86	F13A1	C14orf104	GPR120	BC068108	HE2
BDNF	FMNL3	BC039524	FGF8	C10orf88	F379	C14orf106	GPR139	BC068543	HELB
BDTN	FNDC1	BC039551	FGF9	C10orf97	FADS2	C14orf108	GPR149	BC069004	HEPACAM
BET1	FOLH1	BC039553	FGFR1	C10orf99	FAM123A	C14orf112	GPR158	BC070106	HEPN1
BET1L	FOXB1	BC039676	FGFR2	C11orf54	FAM124A	C14orf125	GPR162	BC071624	HERC3
BET3	FOXC1	BC040577	FGFRL1	C11orf56	FAM126A	C14orf126	GPR26	BC071676	HERV-H-HHLA1 fusion
BHLHB5	FOXC2	BC040632	FIP1L1	C11orf57	FAM129A	C14orf140	GPR63	BC071730	HES2
BIN3	FOXD1	BC041080	FKHRL1	C11orf58	FAM131B	C14orf156	GPR83	BC071749	HES3
BIRC3	FOXD4	BC041449	FKSG87	C11orf59	FAM19A2	C14orf166	GPR84	BC071770	HEY1
bK150C2.9	FOXD4L1	BC041586	FLJ00138	C11orf61	FAM19A4	C14orf178	GPR88	BC073817	HIBDL
BLCAP	FOXD4L4	BC041890	FLJ00353	C11orf65	FAM20A	C14orf2	GPR98	BC079832	HIVEP3
BLMH	FOXE1	BC042052	FLJ10781	C11orf67	FAM40B	C14orf21	GPRC5B	BC080546	HLA-B
BLNK	FOXG1B	BC042059	FLJ11235	C11orf71	FAM43B	C14orf32	GRASP	BC080555	HLA-C
BLOC1S2	FOXL1	BC042096	FLJ14213	C11orf73	FAM49A	C14orf37	GREB1	BC081571	HLA-Cw*03MAC
BLP2	FOXN4	BC042098	FLJ16165	C11orf77	FAM5B	C14orf43	GREM1	BC084573	HLA-Cw*050x
BLVRB	FOXO3A	BC042169	FLJ20309	C11orf79	FAM62C	C15orf15	GRIA1	BC087857	HLA-DOA
BM009	FRMPD1	BC042384	FLJ20366	C12orf10	FAM70B	C15orf24	GRIN2A	BC090058	HLXB9
BMP1	FRMPD4	BC042448	FLJ22167	C12orf11	FAM77D	C15orf29	GRIN2B	BC092452	HMCN1
BMP2	FST	BC042851	FLJ22795	C12ORF2	FAM78A	C15orf37	GRIN3A	BC093080	HMGA1
BMP2K	FSTL4	BC042879	FLJ25037	C12orf23	FAM89A	C15orf39	GRM1	BC094703	HMGB4
BMP4	FUT9	BC042880	FLJ25076	C12orf30	FAT4	C15orf41	GRP	BC094848	HNRPCL1
BMPR1A	FXYD6	BC042920	FLJ30277	C12orf31	FBLN1	C16orf33	GSCL	BC101254	HNT
BMPR2	FYN	BC043342	FLJ30313	C12orf41	FBLN5	C16orf58	GSH2	BC101256	HOXD1
BOLA2	G6PC	BC043365	FLJ30934	C12orf44	FBN1	C16orf61	H2AFY2	BC101257	HOXD10
BOLA2B	GABBR1	BC043415	FLJ31222	C12orf48	FBN2	C16orf68	HAND1	BC101451	HOXD13
BOLA3	GABBR2	BC043572	FLJ32447	C12orf49	FBN3	C16orf69	HAND2	BC102012	HOXD8
BPGM	GABRA1	BC044307	FLJ32682	C12orf53	FBXL7	C16orf70	HAPLN1	BC104249	HOXD9
BPNT1	GABRA2	BC044606	FLJ33790	C12orf62	FBXO17	C16orf72	HAPLN2	BC105804	HP
BPTF	GABRA4	BC044637	FLJ35767	C12orf65	FBXO27	C16orf80	Hath6	BC110365	HPSE2
BRAF	GAD1	BC044934	FLJ36166	C13orf18	FEV	C17orf32	HBA1	BC110411	HRK
BRAP	GAL	BC045603	FLJ37440	C13orf23	FEZ1	C17orf42	HBA2	BC112312	HRMT1L2
BRCA2	GALNAC4S-6ST	BC047014	FLJ40298	C13orf24	FEZF1	C17orf45	hboct	BCAP29	HS3ST2
BRD1	GALNAC4S6ST	BC047059	FLJ44815	C13orf31	FEZF2	C17orf53	HCN4	BCAP31	HS3ST3A1
BRD2	GALNT14	BC047384	FLJ45187	C13orf34	FGCP	C17orf63	HE2	BCAR3	HS3ST4
BRD3	GALNTL1	BC047417	FLJ45717	C13orf7	FGF10	C18orf10	HECW1	BCAS2	HS6ST3
BRD7	GALR1	BC047513	FLJ45983	C14ORF10	FGF14	C18orf21	HELT	BCAS3	HSPA4L
BRD8	GAS1	BC047537	FLJ46347	C14orf100	FGF18	C18orf45	HEMGN	BCCIP	HUNK
BRF1	GATA2	BC047546	FLJ46836	C14orf101	FGF2	C18orf55	HEPACAM	BCKDHA	HVCN1
BRI3	GATA4	BC047612	FLT1	C14orf103	FGF20	C19orf18	HEPN1	BCL10	ID2
BRIP1	GBX2	BC047723	FMNL1	C14orf104	FGF3	C19orf29	HES7	BCL2L1	ID4
BRIX	GCM2	BC048113	FMNL2	C14orf108	FGF5	C19orf43	HEY1	BCL2L12	IGF1R
BRMS1L	GDF10	BC048143	FOXA2	C14orf112	FGF8	C19orf48	HEY2	BCL2L13	IGF2R
BRP44	GDF6	BC048993	FOXB1	C14orf122	FGFR1	C19orf53	HEYL	BCL3	IGFBP2
BRPF1	GDF7	BC049371	FOXC1	C14orf125	FGR	C1D	HFM1	BCL6	IGFL1
BRUNOL4	GDNF	BC052612	FOXC2	C14orf126	FIGN	C1orf102	HGF	BCL7B	IGSF11
BRUNOL6	GEFT	BC052775	FOXD1	C14orf129	FJX1	C1orf103	HLA-DOA	BCL9	IL10
BRWD2	GEMIN8	BC053344	FOXD2	C14orf133	FLI1	C1orf107	HLA-DPA1	BCLAF1	IL10RA
BSDC1	GFI1	BC057831	FOXD3	C14orf138	FLJ00087	C1orf108	HLA-DPB1	BCOR	IL11
BSG	GFI1B	BC061888	FOXD4	C14orf147	FLJ00138	C1orf109	HLA-DPB2	BCOX	IL16
BSPRY	GFPT2	BC062778	FOXD4L1	C14orf153	FLJ00193	C1orf112	HLA-DQB1	BCR	IL17A
BTAF1	GFRA1	BC063124	FOXE1	C14orf156	FLJ10781	C1orf119	HLA-DQB2	BCS1L	IL17RD
BTBD1	GFRA2	BC063441	FOXF2	C14orf159	FLJ10847	C1orf121	HLA-DRA	BDNF	IL18RAP
BTBD10	GFRA3	BC063571	FOXG1B	C14orf159 variant protein	FLJ16165	C1orf124	HMCN1	BDP1	IL21R
BTBD12	GHSR	BC063600	FOXL1	C14orf166	FLJ20366	C1orf131	HMFN2567	BDTN	IL29
BTBD3	GJA1	BC064974	FOXN4	C14orf178	FLJ25037	C1orf149	HMGA2	BET1	IL7
BTBD6	GJA5	BC065734	FOXO3A	C14orf2	FLJ25076	C1orf156	HMX2	BET1L	IL8RA
BTBD8	GJB2	BC067244	FOXQ1	C14orf21	FLJ30277	C1orf166	HNTN1	BET3	ILKAP
BTC	GJB6	BC067862	FP504	C14orf32	FLJ30313	C1orf174	HOP	BFAR	ILT6
BTD	GJE1	BC067890	FRMD4A	C14orf94	FLJ32447	C1orf178	HOXA10	BHLHB3	INHA
BTF3L4	GLB1L3	BC068011	FRMD4B	C15orf15	FLJ35767	C1orf181	HOXA11	BICD1	INSM1
BTG1	GLDC	BC068063	FRMPD1	C15orf23	FLJ35848	C1orf182	HOXA13	BIN3	INSM2
BTN2A2	GLIS1	BC068108	FSTL1	C15orf24	FLJ36166	C1orf183	HOXA2	BIRC2	INTS1
BTN2A3	GLS2	BC068543	FYTTD1	C15orf29	FLJ37078	C1orf19	HOXA6	BIRC3	IQSEC2
BTNL3	GLT25D2	BC069004	FZD2	C15orf37	FLJ37440	C1orf198	HOXA9	BIRC6	IRF4
BTRC	GLT8D2	BC069736	FZD3	C15orf41	FLJ38377	C1orf212	HOXB13	bK175E3.6	IRF8
BUB1	GNAL	BC071624	FZD7	C15orf44	FLJ39237	C1orf213	HOXC10	BLCAP	ITFG3
BUB3	GNAO1	BC071676	G0S2	C16orf33	FLJ39501	C1orf25	HOXC11	BLOC1S2	ITGA11
BUD13	GNAS	BC071730	G6PC	C16orf58	FLJ40504	C1orf26	HOXC12	BLOM7	ITGA3
BUD31	GNGT2	BC071749	GABBR2	C16orf61	FLJ41841	C1orf31	HOXC13	BLP2	ITGA5
BX537909	GP1BB	BC071770	GABRA1	C16orf68	FLJ42875	C1orf43	HOXC4	BLVRB	ITGA7
BX647987	GPC1	BC073817	GABRB1	C16orf69	FLJ44815	C1orf52	HOXC5	BLZF1	ITGA9
BX648677	GPC5	BC080555	GABRB2	C16orf70	FLJ44881	C1orf53	HOXC6	BM009	ITGAL
BX648962	GPC6	BC081571	GAD1	C16orf72	FLJ45256	C1orf55	HOXC8	BMCP1	ITGB3
BXDC2	GPM6A	BC090058	GAD2	C16orf80	FLJ45983	C1orf58	HOXC9	BMP2	KALRN
BXDC5	GPM6B	BC092452	GAL	C17orf32	FLJ46347	C1orf59	HOXD1	BMP2K	KCNA5
BYSL	GPNMB	BC093080	GALR1	C17orf42	FLT1	C1orf63	HOXD10	BMP4	KCNA7
BZF1	GPR103	BC094703	GALR2	C17orf45	FLT4	C1orf71	HOXD11	BMPR1A	KCNC1
BZW1	GPR12	BC094818	GAS1	C17orf49	FMN2	C1orf80	HOXD12	BMPR2	KCNE4
C10orf104	GPR139	BC094848	GAS2	C17orf56	FMNL3	C1orf82	HOXD13	BNIP1	KCNG4
C10orf111	GPR158	BC101254	GATA1	C17orf57	FN1	C1orf83	HOXD3	BNIP2	KCNH1
C10orf118	GPR4	BC101256	GATA2	C17orf63	FNDC1	C1orf9	HOXD4	BOK	KCNH3
C10orf119	GPR68	BC101257	GATA4	C17orf70	FNDC4	C1orf96	HOXD8	BOLA1	KCNH8
C10orf2	GPR83	BC102012	GATA6	C17orf71	FNDC5	C1orf97	HPSE2	BOLA2	KCNJ10
C10orf22	GPR84	BC104249	GBX2	C17orf75	FOLH1	C1QBP	HRG	BOLA2B	KCNJ2
C10orf25	GPR85	BC105804	GCK	C17orf80	FOXC1	C20orf111	HRH2	BOLA3	KCNJ5
C10orf28	GPR88	BC110365	GCM2	C18orf10	FOXC2	C20orf19	HRIHFB2255	BOP1	KCNK10
C10orf38	GPRC5B	BC114482	GDF10	C18orf21	FOXD1	C20orf191	HRK	BPGM	KCNK12
C10orf46	graf-2	BC127905	GDF6	C18orf54	FOXD3	C20orf199	HS3ST6	BPNT1	KCNK16
C10orf58	GREM1	BC128230	GDF7	C18orf55	FOXD4	C20orf24	HS6ST3	BPTF	KCNK4
C10orf83	GRIA3	BCAP29	GDNF	C19orf18	FOXD4L1	C20orf32	HSD11B1	BRAF	KCNN3
C10orf88	GRIA4	BCAS2	GEFT	C19orf29	FOXD4L4	C20orf72	HTR2A	BRAP	KCNQ5
C10orf99	GRID1	BCAS3	GEMIN4	C19orf43	FOXE1	C20orf91	HTR3E	BRCA1	KHDRBS3
C11orf1	GRID2	BCCIP	GFI1	C19orf48	FOXL1	C20orf94	HTR4	BRCA2	KIAA0087
C11ORF30	GRIK2	BCKDHA	GFI1B	C19orf53	FOXL2	C21orf119	HTRA1	BRCC3	KIAA0310
C11orf30	GRIK3	BCL10	GFRA1	C19orf54	FOXN4	C21orf13	HYLS1	BRD2	KIAA0353
C11orf46	GRIN2C	BCL11B	GFRA4	C19orf56	FRMD3	C21orf45	ID4	BRD7	KIAA0454
C11orf56	GRIN3A	BCL2	GHSR	C19orf6	FRMD4A	C21orf57	IDUA	BRD8	KIAA0491
C11orf57	GRIN3B	BCL2L1	GJA1	C1D	FRMD5	C21orf58	IGF1	BRF2	KIAA0534
C11orf58	GRP	BCL2L12	GJB2	C1orf107	FRMPD1	C21orf66	IGF2	BRIP1	KIAA0564
C11orf59	GSC	BCL2L13	GJB6	C1orf108	FSCN2	C21orf91	IGF2BP1	BRIX	KIAA0574
C11orf60	GSCL	BCL6	GJE1	C1orf109	FST	C21orf99	IGF2BP3	BRMS1L	KIAA0644
C11orf61	GSG1	BCL7B	GLB1L3	C1orf112	FSTL1	C22orf28	IGFBP2	BRP44	KIAA0657
C11orf67	GSH2	BCLAF1	GLDC	C1orf121	FSTL4	C22orf32	IGFBP3	BRPF1	KIAA0672
C11orf71	GUCY1A2	BCOX	GLT1D1	C1orf124	FXYD5	C2orf15	IGFBP5	BRUNOL6	KIAA0725
C11orf73	GUCY2D	BCS1L	GLT8D2	C1orf131	FXYD6	C2orf24	IGFBP6	BRWD2	KIAA0748
C11orf77	h-tektin-t	BDH1	GMDS	C1orf142	FYN	C2orf25	IGFBPL1	BSDC1	KIAA0774
C11orf79	HABP4	BDNF	GMPR	C1orf149	FZD3	C2orf27	IGFL1	BSG	KIAA0943
C12orf10	HAMP	BDP1	GNAL	C1orf151	GABBR1	C2orf28	IGKV4-1	BTBD1	KIAA1026
C12orf11	HAND1	BDTN	GNAO1	C1orf156	GABBR2	C2orf29	IGSF11	BTBD10	KIAA1045
C12orf23	HAND2	BET1	GNAS	C1orf160	GABRA2	C2orf3	IGSF3	BTBD12	KIAA1098
C12orf29	HAP1	BET3	GNASL	C1orf166	GABRA4	C2orf30	IGVK-A2	BTBD3	KIAA1166
C12orf30	HAPLN2	BFAR	GNB1	C1orf174	GABRB2	C2orf33	IKZF1	BTBD8	KIAA1217
C12orf31	Hath6	BHLHB3	GOLPH2	C1orf176	GABRQ	C2orf34	IL10RA	BTD	KIAA1300
C12orf32	HBA1	BICD1	GORASP2	C1orf181	GAD1	C2orf4	IL17A	BTF3L4	KIAA1324
C12orf41	HBM	BIN3	GP5	C1orf182	GAD2	C2orf42	IL17F	BTN2A3	KIAA1341
C12orf43	hboct	BIRC2	GPKOW	C1orf19	GAL	C2orf43	IL17RB	BTN3A1	KIAA1398
C12orf44	HBZ	BIRC3	GPM6B	C1orf198	GALNAC4S-6ST	C2orf47	IL18RAP	BTN3A2	KIAA1434
C12orf48	HCK	BIRC6	GPR12	C1orf212	GALNAC4S6ST	C2orf49	IL6	BTRC	KIAA1445
C12orf5	HCN4	BLCAP	GPR132	C1orf213	GALNT14	C3orf1	IL9	BUB1	KIAA1477
C12orf60	HCRTR2	BLM	GPR137B	C1orf25	GALNT9	C3orf17	IMP-3	BUB1B	KIAA1530
C12orf62	HECW1	BLMH	GPR161	C1orf26	GALNTL1	C3orf26	INHA	BUB3	KIAA1666
C12orf65	HELO1	BLOC1S2	GPR172B	C1orf31	GALNTL4	C3orf31	INHBA	BUD13	KIAA1793
C13orf18	HEMGN	BLOM7	GPR26	C1orf43	GALP	C3orf38	INSRR	BUD31	KIAA1864
C13orf23	HES3	BLVRB	GPR4	C1orf52	GALR1	C3orf58	IQCA	BX537481	KIAA1867
C13orf7	HEY2	BLZF1	GPR6	C1orf55	GAP43	C4ORF12	IQSEC2	BX537644	KIAA1913
C14ORF10	HFE2	BM009	GPR85	C1orf57	GAPDHS	C4orf14	IRX1	BX538249	KIAA1945
C14orf100	HFM1	BMCP1	GPR98	C1orf58	GAS1	C4orf15	ISL1	BX641110	KIAA1958
C14orf103	HGF	BMP2	GPRIN2	C1orf63	GAS2	C4orf16	ISLR2	BX647075	KIF17
C14orf104	HHIP	BMP2K	GPRIN3	C1orf71	GATA1	C4orf20	ITGA11	BX647987	KIR2DL4
C14orf112	HIC1	BMP4	GRASP	C1orf77	GATA2	C4orf21	ITGA8	BX648677	KIR3DL1
C14orf119	HLA-DOA	BMPR1A	GREM1	C1orf82	GATA3	C4orf23	ITIH2	BXDC2	KIR3DL2
C14orf126	HLA-DPA1	BMPR2	GRHL2	C1orf9	GATA4	C4orf27	ITIH5	BXDC5	KIRREL3
C14orf129	HLF	BMS1	GRHL3	C1orf96	GATA5	C4orf28	JAM3	BYSL	KLC1
C14orf130	HLX1	BNIP1	GRIA1	C1orf97	GATA6	C4orf29	JAZF1	BZF1	KLF11
C14orf132	HMCN1	BNIP2	GRIK5	C1QBP	GBX2	C4orf32	JSX	BZFB	KLF15
C14orf140	HMGCLL1	BOK	GRIN2A	C1QDC1	GCM2	C4orf34	KALRN	BZW1	KLF3
C14orf147	HMX2	BOLA2	GRIN2B	C20orf111	GDF10	C4orf36	KCNA1	BZW2	KLHL13
C14orf153	HNT	BOLA2B	GRIN3A	C20orf140	GDF6	C5D	KCNA5	C10orf111	KLHL14
C14orf156	HNTN1	BOLA3	GRIN3B	C20orf142	GDF7	C5orf13	KCNA7	C10orf118	KLHL21
C14orf166	HOMER1	BOP1	GRM1	C20orf19	GDNF	C5orf15	KCNAB1	C10orf119	KLK14
C14orf174	HOP	BPGM	GRP	C20orf199	GEFT	C5orf22	KCNB2	C10orf137	KLK2
C14orf178	HOXC10	BPNT1	GRPEL1	C20orf24	GFI1	C5orf25	KCND3	C10orf2	KLK3
C14orf179	HOXC11	BPTF	GSC	C20orf26	GFI1B	C5orf3	KCNE1	C10orf28	KLK4
C14orf2	HOXC12	BRAF	GSCL	C20orf3	GFPT2	C5orf33	KCNG1	C10orf4	KREMEN2
C14orf21	HOXC13	BRAP	GSH2	C20orf30	GFRA1	C5orf34	KCNG4	C10orf46	KRT1
C14orf37	HOXC4	BRCA1	GSTM3	C20orf4	GFRA2	C5orf35	KCNH2	C10orf47	KRT73
C14orf43	HOXC5	BRCA2	GUCY1A2	C20orf42	GFRA3	C5orf37	KCNH5	C10orf61	KRT74
C15orf15	HOXC6	BRCC3	H2AFY2	C20orf72	GFRA4	C5orf5	KCNIP4	C10orf63	KRTAP11-1
C15orf17	HOXC8	BRD2	HAMP	C21orf13	GHR	C6orf106	KCNJ1	C10orf78	KRTAP12-1
C15orf24	HOXC9	BRD3	HAND1	C21orf4	GHSR	C6orf107	KCNJ4	C10orf79	KRTAP12-3
C15orf37	HOXD10	BRD7	HAP1	C21orf45	GIP	C6orf111	KCNJ6	C10orf83	KRTAP19-3
C15orf41	HOXD12	BRD8	HAPLN1	C21orf58	GJA1	C6orf113	KCNK10	C10orf86	KTN1
C15orf42	HOXD13	BRE	HAPLN2	C21orf6	GJA5	C6orf114	KCNK13	C10orf88	L-SOX5
C16orf24	hPar14	BRF2	HAS3	C21orf66	GJA9	C6orf115	KCNK17	C11orf1	LACRT
C16orf33	HPSE2	BRI3	Hath6	C21orf7	GJB2	C6orf130	KCNK4	C11orf10	LALBA
C16orf5	HPX-5	BRIP1	HBA1	C21orf91	GJE1	C6orf136	KCNN3	C11orf24	LAMA5
C16orf52	HRASLS	BRIX	HBA2	C22orf24	GLB1L3	C6orf141	KCNQ3	C11ORF30	LAMC1
C16orf53	HRASLS5	BRMS1L	HBM	C22orf28	GLDC	C6orf150	KCNS2	C11orf30	LAMP1
C16orf58	HRH2	BRP44	hboct	C2orf24	GLIS1	C6orf151	KCNS3	C11orf31	LASS1
C16orf61	HRK	BRP44L	HBZ	C2orf25	GLP1R	C6orf152	KCNV1	C11orf46	LCN8
C16orf63	HS3ST2	BRPF1	HCN4	C2orf28	GLT25D2	C6orf157	KCTD16	C11orf48	LDLRAD3
C16orf70	HS3ST3A1	BRUNOL6	HDGFRP3	C2orf29	GNA14	C6orf166	KCTD8	C11orf49	LDOC1
C16orf75	HS3ST4	BRWD2	HDLBP	C2orf30	GNAL	C6orf167	KEL	C11orf54	LGI1
C16orf80	HS3ST6	BRWD3	HECW1	C2orf34	GNAO1	C6orf170	KIAA0087	C11orf56	LGI2
C17orf32	HS6ST1	BSDC1	HELT	C2orf4	GPC3	C6orf192	KIAA0322	C11orf57	LHFP
C17orf37	HTR1B	BSG	HES2	C2orf43	GPC6	C6orf199	KIAA0360	C11orf58	LHPP
C17orf42	HTR2A	BTAF1	HES3	C2orf47	GPM6A	C6orf203	KIAA0527	C11orf59	LHX6
C17orf45	HTR2C	BTBD1	HEY1	C2orf49	GPNMB	C6orf204	KIAA0565	C11orf61	LHX9
C17orf58	HTR3A	BTBD10	HLA-DQB2	C3orf1	GPR101	C6orf52	KIAA0569	C11orf65	LIF
C17orf61	HTR7	BTBD12	HLA-G	C3orf17	GPR103	C6orf55	KIAA0644	C11orf67	LILRA1
C17orf75	HTRA1	BTBD7	HLA-G2.2	C3orf31	GPR12	C6orf62	KIAA0672	C11orf71	LILRA2
C17orf76	HTRA3	BTBD8	HLF	C3orf37	GPR120	C6orf64	KIAA0686	C11orf73	LILRA3
C17orf81	HVCN1	BTD	HLXB9	C3orf38	GPR139	C6orf66	KIAA0774	C11orf74	LILRA4
C18orf10	IA4	BTF3	HMFN1864	C3orf58	GPR158	C6orf72	KIAA0973	C11orf75	LILRA6
C18orf21	ICERE-1	BTF3L4	HMGA2	C3orf59	GPR162	C6orf89	KIAA1013	C11orf77	LILRB1
C18orf55	IGF2	BTG1	HMGN2	C4orf10	GPR176	C6orf97	KIAA1045	C11orf79	LILRB2
C19orf15	IGF2AS	BTN2A1	hMtCCA	C4orf14	GPR26	C7orf18	KIAA1110	C11orf9	LILRB3
C19orf18	IGF2BP1	BTN2A2	HMX2	C4orf15	GPR37L1	C7orf23	KIAA1261	C12orf10	LILRB5
C19orf29	IGF2BP3	BTN2A3	HN1	C4orf16	GPR4	C7orf28B	KIAA1324	C12orf11	LIMS2
C19orf42	IGFBP1	BTN3A1	HNRNPG-T	C4orf19	GPR50	C7orf30	KIAA1442	C12orf23	LIN28
C19orf43	IGFBP2	BTN3A3	HNRPAB	C4orf21	GPR56	C7orf31	KIAA1445	C12orf26	LIR-3
C19orf46	IGFBP3	BTRC	HNT	C4orf23	GPR62	C7orf36	KIAA1622	C12orf29	LIR-6
C19orf53	IGFBP5	BUB1B	HOP	C4orf27	GPR83	C7orf42	KIAA1853	C12orf30	LIX1L
C19orf56	IGFBP6	BUB3	HOXA13	C4orf28	GPR84	C7orf44	KIAA1864	C12orf31	LMO2
C19orf6	IGFL3	BUD13	HOXA5	C4orf30	GPR85	C7orf46	KIAA1867	C12orf4	LMOD1
C1D	IGSF21	BUD31	HOXA7	C4orf32	GPR98	C7orf49	KIAA1945	C12orf41	LOC129293
C1orf102	IKZF1	BX248296	HOXB13	C4orf34	GPRC5A	C8orf37	KIAA1963	C12orf44	LOC133491
C1orf103	IKZF3	BX537644	HOXB4	C5D	GPRC5B	C8orf38	KIAA2011	C12orf48	LOC196541
C1orf107	IL11	BX538249	HOXB6	C5orf15	GPRIN2	C8orf53	KIF12	C12orf49	LOC200420
C1orf108	IL18RAP	BX647987	HOXB7	C5orf22	graf-2	C8orf59	KIF26B	C12orf5	LOC284757
C1orf109	IL1RAPL1	BX648577	HOXB8	C5orf25	GREM1	C8orf70	KIF5C	C12orf62	LOC285382
C1orf116	IL1RAPL2	BX648677	HOXB9	C5orf3	GRHL3	C8orf76	KIR2DL3	C12orf65	LOC285679
C1orf121	IL28B	BX648855	HOXC10	C5orf30	GRIA1	C8orf79	KIR3DL2	C13orf23	LOC339344
C1orf124	IMP-3	BXDC1	HOXC11	C5orf32	GRIA2	C9orf103	KIRREL2	C13orf24	LOC349196
C1orf131	INHBB	BXDC2	HOXC12	C5orf36	GRIA3	C9orf123	KIRREL3	C13orf34	LOC375295
C1orf142	INSM1	BXDC5	HOXC13	C5orf37	GRID1	C9orf126	KIT	C13orf7	LOC375449
C1orf144	INSRR	BYSL	HOXC4	C5orf5	GRID2	C9orf150	KLC3	C13orf8	LOC389813
C1orf149	IQCA	BZF1	HOXC5	C6orf106	GRIK2	C9orf19	KLK4	C14orf100	LOC399706
C1orf163	IQSEC2	BZFB	HOXC6	C6orf107	GRIN2A	C9orf3	KLK8	C14orf101	LOC400451
C1orf164	IQUB	BZW1	HOXC8	C6orf111	GRIN2B	C9orf37	KRT1	C14orf103	LOC400657
C1orf165	IRF4	BZW2	HOXC9	C6orf113	GRIN2D	C9orf39	KRT10	C14orf104	LOC401498
C1orf166	IRX3	C10orf104	HOXD1	C6orf115	GRIN3A	C9orf40	KRT19	C14orf108	LOC401589
C1orf176	IRX4	C10orf111	HOXD10	C6orf12	GRIN3B	C9orf41	KRT2	C14orf109	LOC440295
C1orf178	IRX5	C10orf118	HOXD11	C6orf120	GRM3	C9orf46	KRT24	C14orf112	LOC440934
C1orf181	IRX6	C10orf119	HOXD12	C6orf141	GRM4	C9orf5	KRT25	C14orf122	LOC441120
C1orf182	ISL1	C10orf137	HOXD13	C6orf150	GRP	C9orf52	KRT26	C14orf126	LOC594834
C1orf183	ISL2	C10orf2	HOXD3	C6orf151	GSC	C9orf66	KRT27	C14orf129	LOC63928
C1orf19	ISLR2	C10orf28	HOXD4	C6orf152	GSCL	C9orf72	KRT28	C14orf140	LOC649305
C1orf212	ITGA11	C10orf4	HOXD8	C6orf166	GSH2	C9orf77	KRT3	C14orf147	LOC653600
C1orf25	ITGA4	C10orf46	HOXD9	C6orf167	GUCY1A2	C9orf80	KRT33B	C14orf153	LPO
C1orf26	ITGA5	C10orf47	HP1BP3	C6orf170	GUCY1A3	C9orf81	KRT34	C14orf156	LQK1
C1orf43	ITGA8	C10orf57	HPN	C6orf182	GUCY2D	C9orf82	KRT38	C14orf166	LRMP
C1orf52	ITGA9	C10orf61	HPSE2	C6orf192	HABP4	C9orf86	KRT6A	C14orf178	LRP11
C1orf55	ITIH5	C10orf78	HPX-5	C6orf199	HAMP	C9orf93	KRT6C	C14orf21	LRP2
C1orf58	ITPR1	C10orf79	HRASLS5	C6orf203	HAND1	CAB39	KRT73	C14orf32	LRRC10
C1orf63	JAK3	C10orf83	HRK	C6orf48	HAND2	CAB39L	KRT74	C14orf4	LRRC15
C1orf65	JAM2	C10orf84	HS3ST2	C6orf52	HAP1	CACYBP	KRT77	C14orf43	LRRC18
C1orf71	JAM3	C10orf88	HS3ST4	C6orf55	HAPLN1	CADPS2	KRT78	C15orf15	LRRC21
C1orf75	JAZF1	C10orf97	HS3ST6	C6orf60	HAPLN2	CALCOCO1	KRT84	C15orf17	LRRC32
C1orf77	JPH4	C11orf1	HS6ST1	C6orf62	Hath6	CALN1	KRT9	C15orf23	LRRC4
C1orf80	KCNA1	C11orf10	HS6ST3	C6orf64	HBA1	CALR	KRTAP2-4	C15orf24	LRRC55
C1orf82	KCNA2	C11ORF30	HSD17B14	C6orf66	HBA2	CALU	KRTAP5-4	C15orf29	LRRC6
C1orf83	KCNA5	C11orf30	HSPA12A	C7orf11	HBM	CAMK1D	KRTAP5-8	C15orf34	LRRC8C
C1orf9	KCNA6	C11orf31	HTR2A	C7orf18	hboct	CAMK2D	KRTAP9-2	C15orf37	LTBP1
C1orf97	KCNA7	C11orf46	HTR7	C7orf23	HBZ	CAMLG	KRTAP9-3	C15orf39	LUC7L
C1QBP	KCNAB1	C11orf48	HTRA1	C7orf28A	HCK	CAND1	KRTAP9-4	C15orf40	LYN
C1QDC1	KCNC1	C11orf54	HTRA3	C7orf28B	HCN4	CANX	KRTAP9-8	C15orf41	LYSMD2
C1QTNF2	KCNC3	C11orf56	HUNK	C7orf30	HCRTR1	CAPN2	L-SOX5	C15orf42	MACF1
C1QTNF6	KCND2	C11orf57	ICHTHYIN	C7orf31	HCRTR2	CAPS2	LACRT	C15orf44	MACROH2A2
C20orf11	KCND3	C11orf58	ID4	C7orf36	hDNp73A	CAPZA1	LAD1	C16orf33	MAD2L2
C20orf111	KCNE1	C11orf59	IGF2	C7orf42	HECW1	CARS2	LAIR-2	C16orf42	MAF1
C20orf112	KCNF1	C11orf61	IGF2AS	C7orf46	HEMGN	CASC4	LAIR1	C16orf46	MAFA
C20orf19	KCNG1	C11orf65	IGF2BP1	C7orf49	HEPACAM	CASD1	LAMA1	C16orf52	MAGE-E1a
C20orf199	KCNH1	C11orf67	IGF2BP3	C8orf32	HES2	CASK	LAMA3	C16orf53	MAGEA3
C20orf23	KCNH2	C11orf70	IGFBP1	C8orf33	HES3	CaSm	LARGE	C16orf55	MAGEA6
C20orf38	KCNH3	C11orf71	IGFBP2	C8orf37	HFE2	CASP1	LARP6	C16orf58	MAGEC1
C20orf42	KCNIP1	C11orf73	IGFBP3	C8orf41	HHEX	CASP3	LBX1	C16orf61	MAGEC2
C20orf43	KCNIP4	C11orf74	IGFBP5	C8orf45	HHIP	CASP4	LBXCOR1	C16orf68	MAGED2
C20orf46	KCNJ10	C11orf75	IGFBP6	C8orf53	HIC1	CASP6	LCAP	C16orf69	MAK
C20orf72	KCNJ4	C11orf77	IGFL1	C8orf59	HIF-3A	CASP8AP2	LCE1B	C16orf70	MAP1B
C20orf77	KCNJ6	C12orf10	IGH	C8orf76	HIF-3A4	CASP9	LCE1E	C16orf72	MAP3K7IP1
C20orf96	KCNK10	C12orf11	IGSF11	C8orf79	HIF3A	CAT	LCE2C	C16orf75	MAP7
C21orf13	KCNK12	C12orf23	IGSF9	C9orf103	HLA-DOA	CATX-11	LCE2D	C16orf80	MAP9
C21orf25	KCNK13	C12orf24	IHH	C9orf119	HLA-G	CBARA1	LCP1	C17orf26	MAPK1
C21orf33	KCNK17	C12orf26	IKZF1	C9orf126	HLA-G2.2	CBFB	LDB2	C17orf32	MAPT
C21orf55	KCNK2	C12orf29	IKZF2	C9orf150	HLF	CBLB	LECT1	C17orf42	MARCH3
C21orf57	KCNK3	C12orf30	IL10RA	C9orf3	HLX1	CBLL1	LEPREL1	C17orf45	MARCKSL1
C21orf58	KCNK4	C12orf31	IL11	C9orf32	HMCN1	CBR4	LGI2	C17orf49	MARK1
C21orf6	KCNK9	C12orf4	IL17RB	C9orf37	HMFN1864	CBWD1	LGI3	C17orf53	MAS1
C21orf66	KCNN1	C12orf41	IL28A	C9orf39	HMX2	CBWD2	LGR5	C17orf56	MC5R
C21orf99	KCNN3	C12orf44	IL28B	C9orf40	HNT	CBWD3	LHFP	C17orf58	MCF2L2
C22orf24	KCNQ3	C12orf48	IL2RA	C9orf41	HNTN1	CBWD5	LHFPL3	C17orf61	MCOLN3
C2orf18	KCNQ5	C12orf49	IMP-3	C9orf46	HOMER1	CBX1	LHFPL4	C17orf65	MDGA1
C2orf24	KCTD1	C12orf5	IMPDH2	C9orf5	HOMER2	CBX3	LHX4	C17orf68	MEGF11
C2orf25	KCTD8	C12orf60	INA	C9orf66	HOXA11	CBX4	LHX5	C17orf75	MEGF9
C2orf28	KIAA0322	C12orf62	INHA	C9orf77	HOXB13	CBX5	LHX8	C17orf79	METRNL
C2orf29	KIAA0360	C12orf65	INSM1	C9orf80	HOXB2	CCAR1	LHX9	C17orf80	MFSD4
C2orf30	KIAA0424	C13orf1	INSRR	C9orf81	HOXB6	CCBL2	LILRB2	C17orf81	MGC16121
C2orf4	KIAA0515	C13orf23	IQCA	C9orf82	HOXB8	CCDC100	LIMS2	C18orf10	MGC20647
C2orf43	KIAA0527	C13orf24	IQGAP2	C9orf93	HOXB9	CCDC104	LINGO1	C18orf19	MGC24039
C2orf47	KIAA0534	C13orf3	IQSEC2	CA12	HOXC10	CCDC109A	LMO1	C18orf21	MGC26733
C2orf7	KIAA0569	C13orf31	IQUB	CAB39	HOXC11	CCDC121	LMO2	C18orf54	MGC3195
C3orf1	KIAA0774	C13orf34	IRF2BP1	CAB39L	HOXC12	CCDC122	LMO3	C18orf55	MGC45438
C3orf10	KIAA0973	C13orf7	IRF4	CACNB3	HOXC13	CCDC131	LMOD1	C19orf15	MGC5139
C3orf26	KIAA0984	C14ORF10	IRS2	CALCOCO1	HOXC4	CCDC134	LMOD2	C19orf18	MICA
C3orf31	KIAA1024	C14orf100	IRX1	CALM2	HOXC5	CCDC15	LMTK3	C19orf29	MICB
C3orf37	KIAA1026	C14orf101	IRX2	CALR	HOXC6	CCDC16	LMX1B	C19orf43	MINK1
C3orf44	KIAA1045	C14orf102	IRX4	CALU	HOXC8	CCDC18	LOC146167	C19orf48	MIP
C3orf58	KIAA1110	C14orf103	IRX5	CAMK1	HOXC9	CCDC21	LOC152573	C19orf53	MKNK2
C3orf59	KIAA1261	C14orf104	ISL1	CAMK1D	HOXD10	CCDC22	LOC196541	C19orf55	MLC1
C4orf10	KIAA1276	C14orf106	ISLR2	CAMK2B	HOXD11	CCDC28A	LOC202134	C19orf56	MLN
C4orf14	KIAA1442	C14orf108	ITGA11	CAMK2D	HOXD12	CCDC34	LOC204010	C19orf6	MMP15
C4orf15	KIAA1445	C14orf112	ITGA7	CAMK4	HOXD13	CCDC43	LOC253012	C19orf60	MMP24
C4orf16	KIAA1576	C14orf119	ITGA8	CAMLG	HOXD4	CCDC45	LOC283514	C1D	MMP25
C4orf19	KIAA1622	C14orf122	ITGA9	CAMTA1	HOXD8	CCDC47	LOC283677	C1orf102	MN1
C4orf21	KIAA1754L	C14orf126	ITGB4BP	CAND1	HOXD9	CCDC50	LOC285679	C1orf107	MOAT-B
C4orf23	KIAA1772	C14orf129	ITIH5	CANT1	HPCA	CCDC52	LOC340529	C1orf108	MOCS1
C4orf27	KIAA1793	C14orf133	ITPR1	CANX	HPSE2	CCDC53	LOC341392	C1orf109	MOP3
C4orf28	KIAA1853	C14orf138	JAG2	CAP1	HRASLS	CCDC55	LOC348840	C1orf112	MOV10L1
C4orf30	KIAA1867	C14orf140	JAM2	CAPNS1	HRASLS5	CCDC58	LOC375295	C1orf116	MPP1
C4orf34	KIAA1963	C14orf142	JAM3	CAPRIN2	HRH2	CCDC59	LOC375449	C1orf119	MPP2
C4orf36	KIF26B	C14orf143	JMJD2B	CAPZA1	HRK	CCDC6	LOC388161	C1orf121	MRG2
C5orf13	KIF5A	C14orf147	JPH3	CAPZA2	HS3ST3A1	CCDC66	LOC388610	C1orf124	MRLC2
C5orf15	KIFC3	C14orf153	JPH4	CARHSP1	HSPA4L	CCDC7	LOC440295	C1orf125	MRPS34
C5orf22	KIRREL2	C14orf156	JUND	CARS	HTR1B	CCDC72	LOC440570	C1orf131	MSI1
C5orf25	KIRREL3	C14orf159	K-sam	CARS2	HTR2A	CCDC75	LOC441120	C1orf135	MT1G
C5orf33	KLC3	C14orf159 variant protein	KAL1	CASC4	HTR6	CCDC77	LOC441581	C1orf142	MT1H
C5orf34	KLF14	C14orf166	KCNA1	CASD1	HTRA1	CCDC80	LOC554208	C1orf144	MTB
C5orf35	KLF7	C14orf174	KCNA2	CaSm	HVCN1	CCDC82	LOC594834	C1orf149	MTF
C5orf37	KLHL14	C14orf178	KCNA3	CASP1	IBA2	CCDC86	LOC641518	C1orf151	MTNR1A
C5orf38	KLHL15	C14orf2	KCNA4	CASP10	ICAM5	CCDC90B	LOC643905	C1orf156	MUC1
C5orf5	KLK10	C14orf24	KCNA7	CASP3	IGF2	CCDC97	LOC649305	C1orf159	MUC3A
C6orf106	KLK11	C14orf32	KCNC1	CASP4	IGF2AS	CCL20	LOC653600	C1orf160	MUC3B
C6orf107	KLK13	C14orf43	KCNC3	CASP6	IGF2BP1	CCNA1	LOC91461	C1orf163	MYCN
C6orf111	KLK7	C15orf15	KCNE1	CASP8AP2	IGF2BP3	CCNB1IP1	LOR	C1orf164	MYEF2
C6orf113	Kox-1	C15orf17	KCNF1	CASP9	IGFBP1	CCNC	LOX	C1orf166	MYH6
C6orf115	KRT222P	C15orf23	KCNG1	CAT	IGFBP2	CCND3	LOXL4	C1orf176	MYH7
C6orf12	KRT28	C15orf24	KCNH1	CATX-11	IGFBP3	CCNG1	LPO	C1orf181	MYO5A
C6orf129	KRT31	C15orf29	KCNH2	CBARA1	IGFBP5	CCNH	LRFN2	C1orf182	MYOCD
C6orf141	L-SOX5	C15orf34	KCNH5	CBFB	IGFBP6	CCNI	LRFN5	C1orf183	MYOM2
C6orf151	LAMA1	C15orf37	KCNH8	CBL	IGSF21	CCNK	LRP2	C1orf19	N-cym
C6orf152	LAMA5	C15orf40	KCNIP1	CBLB	IGSF9	CCNL1	LRRC15	C1orf198	N-PAC
C6orf166	LAMC1	C15orf41	KCNIP4	CBLL1	IL11	CCNT1	LRRC2	C1orf212	NAG6
C6orf182	LARP6	C15orf42	KCNJ15	CBR4	IL16	CCNT2	LRRC52	C1orf25	NANOG
C6orf192	LASS4	C15orf44	KCNJ4	CBWD1	IL17RD	CCNU	LRRTM1	C1orf26	NAT8
C6orf203	LAYN	C16orf33	KCNJ6	CBWD2	IL1RAPL2	CCNYL1	LRRTM3	C1orf27	NAT8B
C6orf48	LBX1	C16orf42	KCNJ9	CBWD3	IL28A	CCPG1	LTBP4	C1orf43	NAT8L
C6orf51	LBXCOR1	C16orf48	KCNK10	CBWD5	IL28B	CCR1	LY86	C1orf55	NCALD
C6orf62	LCAP	C16orf52	KCNK12	CBX1	IL9	CCT3	LYPD5	C1orf58	NDRG4
C6orf64	LECT1	C16orf53	KCNK3	CBX5	IMP-3	CCT4	LYSMD2	C1orf63	NDUFA4L2
C6orf89	LEF1	C16orf55	KCNK4	CBX8	INHA	CCT5	MACROH2A2	C1orf71	NEGR1
C6orf97	LEPR	C16orf58	KCNMA1	CC2D1B	INSM1	CCT6A	MAD2L2	C1orf74	NEK6
C7orf18	LEPREL2	C16orf61	KCNN2	CCAR1	INSRR	CCT6B	MAGP2	C1orf75	NELL2
C7orf23	LGI2	C16orf68	KCNN3	CCBL2	IQCA	CCT8	MAL	C1orf77	NEURL
C7orf28A	LGI3	C16orf69	KCNQ1DN	CCDC100	IQSEC2	CD164	MALL	C1orf80	NFE2
C7orf28B	LGICZ	C16orf70	KCNQ3	CCDC104	IRS4	CD200	MAMDC2	C1orf82	NKD1
C7orf31	LGICZ1	C16orf72	KCTD3	CCDC109A	IRX1	CD2AP	MAP6	C1orf84	NKPD1
C7orf36	LGR5	C16orf75	KCTD8	CCDC121	IRX3	CD2BP2	MAPK8IP2	C1orf9	NLRP1
C7orf41	LHFP	C16orf80	KHDRBS3	CCDC130	IRX4	CD39L4	MASP1	C1orf96	NLRP10
C7orf42	LHFPL3	C17orf32	KIAA0240	CCDC131	IRX5	CD44	MAST1	C1orf97	NLRP13
C7orf46	LHX1	C17orf42	KIAA0322	CCDC132	IRX6	CD46	MATN3	C1QBP	NLRP9
C7orf47	LHX4	C17orf45	KIAA0360	CCDC14	ISL1	CD47	MBL1P1	C1QDC1	NME4
C8orf32	LHX5	C17orf49	KIAA0527	CCDC16	ISL2	CD53	MCC	C1QTNF2	NNMT
C8orf33	LHX6	C17orf56	KIAA0597	CCDC18	ISLR2	CD59	MCHR2	C1QTNF6	NOS2A
C8orf37	LHX9	C17orf57	KIAA0644	CCDC19	ITGA11	CDA14	MCTP1	C2	NPAS3
C8orf38	LIMS2	C17orf58	KIAA0686	CCDC21	ITGA5	CDADC1	MDGA1	C20orf11	NPTX1
C8orf41	LIN28	C17orf61	KIAA0725	CCDC25	ITGA8	CDC123	MDH1B	C20orf111	NPTX2
C8orf45	LIN28B	C17orf63	KIAA0743	CCDC28A	ITGA9	CDC14A	MEGF11	C20orf142	NPY1R
C8orf47	LINGO1	C17orf68	KIAA0771	CCDC34	ITGB1BP3	CDC14B	MEGF4	C20orf177	NR_001447
C8orf53	LITAF	C17orf75	KIAA0837	CCDC43	ITGB3	CDC16	MEIS3	C20orf19	NR_001589
C8orf59	LIX1L	C17orf80	KIAA0928	CCDC45	IZUMO1	CDC25A	MFAP2	C20orf199	NR_002198
C8orf70	LMO1	C17orf81	KIAA0953	CCDC47	JAK3	CDC27	MFAP5	C20orf24	NRCAM
C8orf79	LMO2	C18orf10	KIAA0973	CCDC52	JAKMIP1	CDC2L5	MGAT5B	C20orf26	NRIP3
C9orf100	LMO3	C18orf19	KIAA0984	CCDC53	JAM2	CDC2L6	MGC16121	C20orf3	NRP2
C9orf103	LMOD1	C18orf21	KIAA1009	CCDC55	JPH3	CDC37	MGC33600	C20orf30	NRXN2
C9orf119	LMX1A	C18orf24	KIAA1013	CCDC56	JPH4	CDC37L1	MGC42090	C20orf4	NTRK1
C9orf123	LMX1B	C18orf45	KIAA1024	CCDC57	KAL1	CDC42	MGC45800	C20orf42	NUAK1
C9orf126	LOC134466	C18orf54	KIAA1026	CCDC58	KALRN	CDC42BPA	MKX	C20orf43	NUDT10
C9orf142	LOC152573	C18orf55	KIAA1045	CCDC59	KATNAL2	CDC42EP3	MLCK	C20orf44	NXPH3
C9orf150	LOC196541	C18orf56	KIAA1077	CCDC6	KCNA1	CDC42EP4	MLN	C20orf72	OAZ1
C9orf152	LOC198437	C19orf15	KIAA1110	CCDC66	KCNA2	CDC42SE1	MMD2	C20orf74	OBSL1
C9orf156	LOC283514	C19orf28	KIAA1157	CCDC71	KCNA5	CDC42SE2	MMP24	C20orf77	OGFRL1
C9orf29	LOC286187	C19orf29	KIAA1324	CCDC72	KCNA6	CDC7	MOAT-B	C20orf94	OLFML2B
C9orf3	LOC340527	C19orf43	KIAA1442	CCDC75	KCNA7	CDC73	MOS	C20orf96	OPN1LW
C9orf30	LOC348840	C19orf47	KIAA1477	CCDC77	KCNAB1	CDCA2	MOXD1	C21orf13	OPN1MW
C9orf32	LOC375449	C19orf48	KIAA1576	CCDC82	KCNB2	CDCA5	MPP2	C21orf18	OPRD1
C9orf37	LOC388199	C19orf53	KIAA1622	CCDC86	KCNC3	CDCA7L	MRAS	C21orf33	OPRK1
C9orf39	LOC388610	C19orf54	KIAA1643	CCDC90A	KCND2	CDK4	MRGPRX1	C21orf4	OR1F1
C9orf40	LOC400120	C19orf56	KIAA1867	CCDC90B	KCND3	CDK5RAP2	MRGPRX4	C21orf45	OR1F2
C9orf41	LOC400464	C19orf6	KIAA1963	CCDC93	KCNF1	CDK6	MRVI1	C21orf57	OR1N1
C9orf66	LOC440934	C1D	KIF19	CCDC95	KCNG1	CDK7	MS4A1	C21orf58	OR2A5
C9orf77	LOC441177	C1orf103	KIRREL2	CCDC97	KCNH1	CDKAL1	MS4A6E	C21orf59	OR4D2
C9orf80	LOC554208	C1orf104	KIRREL3	CCNA2	KCNH3	CDKL1	MSI1	C21orf6	OR51B5
C9orf81	LOC641518	C1orf107	KLHL13	CCNB1	KCNH5	CDKL3	MSX1	C21orf66	OR6B2
C9orf82	LOC643699	C1orf108	KLHL14	CCNB1IP1	KCNH8	CDKN1B	MSX2	C21orf7	OR7D4
C9orf91	LOC643923	C1orf109	KLHL15	CCNC	KCNIP4	CDKN2A	MT1A	C22orf25	OR8B8
C9orf93	LOC644997	C1orf112	KLHL22	CCND3	KCNJ10	CDKN2C	MT1G	C22orf28	OSBPL6
CA2	LOC645974	C1orf119	KLK10	CCNG1	KCNJ12	CDS1	MT1H	C22orf29	OSGIN2
CA9	LOC649305	C1orf121	KLK3	CCNH	KCNJ4	CEBPZ	MT1M	C2orf15	OTOP3
CACNA1A	LOC728758	C1orf124	KLK4	CCNI	KCNJ5	cega	MT3	C2orf18	OTUD1
CACNA1H	LOR	C1orf125	KLK5	CCNJ	KCNJ6	CENPC1	MTB	C2orf24	OTX2
CACNB1	LOXL4	C1orf131	KNDC1	CCNK	KCNJ9	CENPE	MTF	C2orf25	OXCT1
CACNB4	LPL	C1orf135	KREMEN2	CCNL1	KCNK10	CENPF	MTMR6	C2orf28	OXGR1
CACYBP	LPO	C1orf142	KRT1	CCNL2	KCNK12	CENPJ	MUC3A	C2orf29	P2RX3
CALCOCO1	LPPR4	C1orf144	KRT222P	CCNT1	KCNK13	CENPK	MUC3B	C2orf30	P2RY1
CALM2	LRAT	C1orf149	KRT28	CCNT2	KCNK17	CENPL	MYF5	C2orf34	PAPLN
CALM3	LRCH2	C1orf151	KRT9	CCNU	KCNK2	CENPO	MYH10	C2orf4	PAQR8
CALML4	LRFN5	C1orf156	KRTAP10-12	CCNYL1	KCNK3	CENPP	MYH11	C2orf42	PART1
CALR	LRP1B	C1orf160	KRTAP17-1	CCPG1	KCNK4	CENPQ	MYH6	C2orf47	PARVG
CALU	LRP2	C1orf163	KRTAP9-2	CCT3	KCNK9	CEP152	MYL2	C2orf49	PATE
CAMK1	LRRC33	C1orf164	KRTAP9-3	CCT4	KCNMA1	CEP170	MYLK	C2orf7	PAX3
CAMK1D	LRRC49	C1orf166	KRTAP9-4	CCT5	KCNN2	CEP250	MYO10	C3orf1	PAX4
CAMK2B	LRRC58	C1orf174	KRTAP9-8	CCT6A	KCNN3	CEP27	MYO5A	C3orf10	PAX5
CAMK2D	LRRN1	C1orf176	KTN1	CCT6B	KCNQ3	CEP350	MYOD1	C3orf17	PAX6
CAMLG	LRRTM1	C1orf181	L-SOX5	CCT8	KCNQ5	CEP57	MYOM2	C3orf26	PCBD2
CAND1	LRRTM4	C1orf182	L1TD1	CD164	KCNS2	CEP63	MYRIP	C3orf28	PCDH11X
CANT1	LUZP2	C1orf183	LAIR-2	CD200	KCTD8	CEP78	NAV2	C3orf31	PCDH20
CANX	LY6H	C1orf19	LAIR2	CD2AP	KDELR1	CEPT1	NBLA00301	C3orf37	PCDH21
CAP1	LYPD1	C1orf198	LAMA3	CD39L4	KIAA0322	CETN2	Nbla00301	C3orf44	PCDHA2
CAPN2	LYZL4	C1orf21	LAMB1	CD3EAP	KIAA0353	CETN3	Nbla03267	C3orf52	PCDHB1
CAPN5	MAB21L1	C1orf212	LANCL1	CD46	KIAA0360	CFL1	NCALD	C3orf58	PCDHB6
CAPNS1	MAD2L2	C1orf25	LASS1	CD47	KIAA0527	CFLAR	NCAM1	C3orf59	PCDHGA9
CAPRIN2	Mad4	C1orf26	LBXCOR1	CD53	KIAA0534	CFTR	NDRG4	C4orf10	PCGF5
CAPS2	MAGED4	C1orf27	LCAP	CD59	KIAA0569	cg-nap	NDUFA4L2	C4ORF12	PCK1
CAPZA1	MAGI2	C1orf31	LECT1	CD63	KIAA0686	CG018	NEFH	C4orf14	PCOLN3
CARS	MAL	C1orf35	LEF1	CDA14	KIAA0743	CGGBP1	NEFL	C4orf19	PCSK1
CASC4	MAMDC1	C1orf43	LEP	CDADC1	KIAA0802	CGI-09	NELL2	C4orf20	PCSK9
CaSm	MAMDC2	C1orf52	LEPREL2	CDC123	KIAA0837	CGI149	NES	C4orf21	PDE4B
CASP1	MAP1B	C1orf53	LGICZ	CDC14A	KIAA0844	CHAC2	NEURL	C4orf23	PDE4D
CASP3	MAP6	C1orf55	LGICZ1	CDC23	KIAA0973	CHCHD1	NEUROD1	C4orf27	PDE4DIP
CASP4	MAPK12	C1orf58	LHFPL3	CDC25B	KIAA0984	CHCHD2	NEUROD2	C4orf30	PDGFB
CASP6	MARCH4	C1orf63	LHX1	CDC25C	KIAA1024	CHCHD3	NEUROD4	C4orf34	PDPN
CASP8AP2	MAST1	C1orf71	LHX2	CDC26	KIAA1026	CHCHD5	NEUROD6	C5D	PDYN
CAT	MATK	C1orf74	LHX5	CDC27	KIAA1045	CHCHD6	NEUROG3	C5orf14	PEPD
CATX-11	MATN3	C1orf75	LHX6	CDC2L5	KIAA1110	CHCHD8	NFASC	C5orf15	PFKL
CAV1	MCC	C1orf77	LHX9	CDC37	KIAA1114	CHD1	NFE2	C5orf22	PGA3
CBARA1	MCF2L2	C1orf80	LILRB4	CDC37L1	KIAA1276	CHD1L	NGFR	C5orf24	PGA4
CBFB	MCOLN3	C1orf82	LIM	CDC40	KIAA1324	CHD5	NHLH2	C5orf25	PGA5
CBLB	MCTP1	C1orf85	LIMS2	CDC42	KIAA1445	CHD6	NID2	C5orf3	PGBD5
CBLL1	MDFI	C1orf9	LIN28	CDC42BPA	KIAA1576	CHEK1	NINJ2	C5orf30	PGK1
CBR3	MDGA1	C1orf95	LIN28B	CDC42EP3	KIAA1622	CHERP	NKX2-2	C5orf32	PGM5
CBR4	MEGF11	C1orf96	LMO1	CDC42SE1	KIAA1643	CHFR	NKX2-3	C5orf34	PHACTR1
CBWD1	MEGF4	C1orf97	LMO2	CDC42SE2	KIAA1772	CHIC2	NKX2-5	C5orf35	PHACTR3
CBWD2	MEIS1	C1QBP	LMO4	CDC73	KIAA1853	CHK1	NKX3-1	C5orf36	PHC1
CBWD3	MEIS2	C1QDC1	LMOD1	CDCA7L	KIAA1867	CHKA	NKX6-1	C5orf37	PHLDA2
CBWD5	MEIS3	C1QTNF2	LMX1B	CDCP1	KIAA1913	CHLR2	NLGN1	C5orf5	PHOX2B
CBX1	MEOX2	C2	LOC130074	CDK2AP1	KIAA1963	CHM	NMNAT2	C6orf106	PID1
CBX3	MGAT3	C20orf11	LOC150786	CDK5RAP2	KIF17	CHMP1B	NMU	C6orf107	PITX3
CBX5	MGC12966	C20orf111	LOC152573	CDK6	KIF5A	CHMP2A	NOG	C6orf111	PKD2L1
CBX8	MGC16121	C20orf142	LOC204010	CDK7	KIF5C	CHMP2B	NOL4	C6orf113	PKDREJ
CCBL1	MGC33600	C20orf19	LOC283514	CDK9	KIFC3	CHMP4C	NOS1	C6orf115	PKIG
CCBL2	MGC33846	C20orf199	LOC285016	CDKAL1	KIRREL	CHMP5	NOTUM	C6orf12	PKN3
CCDC100	MGC35308	C20orf24	LOC286187	CDKN1B	KIRREL2	CHN2	NOVA2	C6orf141	pknbeta
CCDC104	MGC39715	C20orf26	LOC339123	CDKN2C	KIRREL3	CHORDC1	NPAS1	C6orf150	PKNOX2
CCDC112	MGC42090	C20orf3	LOC340529	CDV3	KISS1R	CHP	NPHS2	C6orf151	PKP4
CCDC12	MGC42367	C20orf30	LOC375449	CEBPG	KIT	CHPT1	NPPB	C6orf152	PLA2G3
CCDC121	MGC45800	C20orf38	LOC388161	CEBPZ	KLC3	CHRAC1	NPPC	C6orf166	PLA2G7
CCDC128	MGC52498	C20orf4	LOC388419	CENPC1	KLF14	CHRNA5	NPR1	C6orf170	PLAU
CCDC130	MGLL	C20orf44	LOC388610	CENPF	KLF7	CHSY1	NPTXR	C6orf182	PLEKHH2
CCDC131	MICB	C20orf7	LOC400120	CENPL	KLHL14	CHUK	NPVF	C6orf203	PLK4
CCDC16	MKX	C20orf72	LOC401589	CENPO	KLK1	CICE	NPY1R	C6orf48	PLP1
CCDC18	MLNR	C20orf77	LOC440093	CENPP	KLK10	CINP	NPY5R	C6orf51	PLXDC2
CCDC19	MLYCD	C20orf94	LOC440295	CENPQ	KLK11	CIP29	NPYY1	C6orf52	PMP22
CCDC21	MMD2	C20orf96	LOC440570	CENTB2	KLK12	CKAP2	NR_001447	C6orf55	PMPCA
CCDC25	MME	C21orf18	LOC441177	CENTD1	KLK13	CKLF	NR_002163	C6orf62	PODXL
CCDC32	MMP16	C21orf4	LOC441208	CEP110	KLK14	CKS1B	NR_002195	C6orf66	POLE
CCDC34	MMP2	C21orf45	LOC554208	CEP152	KLK2	clarp	NR_002198	C7orf18	POU2F2
CCDC43	MMP25	C21orf55	LOC58489	CEP170	KLK4	CLASP1	NR_002791	C7orf20	POU3F2
CCDC47	MMP9	C21orf57	LOC641518	CEP27	KLK6	CLASP2	NR_002795	C7orf23	POU3F3
CCDC52	MOAT-B	C21orf58	LOC644997	CEP350	KLK8	CLCC1	NR2E1	C7orf24	POU4F2
CCDC53	MOP3	C21orf59	LOC645974	CEP57	KLK9	CLCN3	NR2F2	C7orf25	PPP1R12B
CCDC55	MOXD1	C21orf6	LOC649305	CEP63	KLRG2	CLDN23	NR4A3	C7orf28A	PPP1R12C
CCDC58	MPFL	C21orf66	LOC653275	CEP76	Kox-1	CLDND1	NRCAM	C7orf28B	PPP1R13B
CCDC59	MPHOSPH6	C22orf23	LONRF3	CEP78	KREMEN2	CLEC12A	NRG2	C7orf30	PPP1R14A
CCDC6	MPP2	C22orf28	LOR	CEPT1	KRT1	CLEC7A	NRG3	C7orf36	PPP1R14C
CCDC68	MPPED2	C2orf15	LPL	CETN2	KRT19	CLIC1	NRN1	C7orf41	PPP1R1A
CCDC72	MRC2	C2orf18	LPO	CETN3	KRT28	CLINT1	NRP2	C7orf42	PPP1R3F
CCDC75	MSC	C2orf24	LRAT	CFL1	KRT34	CLIP1	NRXN2	C7orf44	PPP2R3A
CCDC77	MSI1	C2orf25	LRFN2	CFLAR	KRT73	CLK1	NRXN3	C7orf46	PRAMEF1
CCDC82	MSX1	C2orf28	LRFN5	CFLP1	KRT75	CLK2	NT5E	C7orf47	PRAMEF12
CCDC84	MSX2	C2orf29	LRIG3	CFTR	KRT83	CLK3	NTNG2	C8orf32	PRAMEF2
CCDC86	MTMR9	C2orf3	LRP2	CG018	KRT9	CLK4	NTRK1	C8orf33	PRAMEF8
CCDC90B	MTNR1B	C2orf30	LRRC1	CGGBP1	KRTAP10-12	CLLD6	NUDT11	C8orf37	PRC17
CCDC97	MXD4	C2orf34	LRRC24	CGI-09	KRTAP10-4	CLN5	NXN	C8orf38	PRDM2
CCNA2	MYF5	C2orf4	LRRC47	CGI-96	KRTAP4-12	CLN6	NXPH1	C8orf44	PRDM4
CCNB1	MYH10	C2orf42	LRRC55	CGI149	KRTAP5-10	CLP1	NXPH2	C8orf53	PRKAG2
CCNB1IP1	MYH11	C2orf43	LRTM2	CH25H	KRTAP9-4	CLPTM1	NXPH4	C8orf59	PRKD1
CCNC	MYO3A	C2orf47	LTF	CHAC2	KRTAP9-8	CLPX	OCA2	C8orf70	PRKG1
CCND2	MYO5A	C2orf49	MAB21L1	CHCHD1	L-SOX5	CLTA	OCM	C8orf76	PRMT1
CCNDBP1	MYOCD	C2orf7	MACF1	CHCHD2	L1TD1	CLYBL	OLIG3	C9orf100	PRO1768
CCNG1	MYOD1	C3orf1	MACROH2A2	CHCHD3	LAD1	CMAH	ONECUT1	C9orf119	PROK1
CCNH	MYT1	C3orf10	MAD1	CHCHD5	LAG3	CMPK	OR10P1	C9orf123	PROKR1
CCNI	NAALAD2	C3orf17	MAD1L1	CHCHD8	LAMA1	CNBP	OR1F1	C9orf126	PROZ
CCNJ	naaladase II	C3orf19	MAF1	CHD1	LAMA4	CNGA4	OR1F2	C9orf150	PRRX1
CCNJL	NAG6	C3orf21	MAGEA11	CHD2	LAMB1	CNIH4	OR2Y1	C9orf16	PRSS16
CCNK	NAV2	C3orf26	MAGED4	CHEK1	LAMC3	CNN3	OR4D1	C9orf25	PRUNE2
CCNL2	NBEA	C3orf31	MAGI3	CHERP	LARP6	CNNM2	OR4F16	C9orf29	PSMA7
CCNT1	NBLA00301	C3orf37	MAL	CHIC2	LAYN	CNNM4	OR4F17	C9orf3	PTCHD1
CCNT2	Nbla00301	C3orf57	MAL2	CHK1	LBX1	CNOT1	OR6B2	C9orf30	PTGER1
CCNU	Nbla03267	C3orf58	MALL	CHKA	LBXCOR1	CNOT2	OR8A1	C9orf32	PTGER2
CCNYL1	NCALD	C4ORF12	MAMDC1	CHLR2	LCAP	CNOT4	OR8B12	C9orf37	PTGER4
CCPG1	NCAM1	C4orf14	MAN1B1	CHM	LCN8	CNOT7	ORM1	C9orf40	PTHLH
CCRL2	NCAM2	C4orf15	MAP6	CHMP1B	LECT1	CNOT8	OSBPL6	C9orf41	PTPRG
CCRN4L	NCAN	C4orf16	MAP7D2	CHMP2A	LEF1	CNTN6	OSR1	C9orf46	PTPRM
CCT3	NCKAP1	C4orf19	MAP9	CHMP2B	LEP	COG2	OTOP1	C9orf5	PTPRU
CCT4	NDP	C4orf20	MAPK1	CHMP4B	LEPR	COG3	OTP	C9orf72	PTTG1IP
CCT5	NDRG4	C4orf21	MAPK8IP2	CHMP4C	LGI2	COG4	OTUD7A	C9orf77	QRICH1
CCT6B	NDUFA4L2	C4orf23	MAPRE3	CHMP5	LGI3	cog4	OTX1	C9orf80	RAB22A
CCT7	NEFL	C4orf27	MAPT	CHN2	LHFP	COG5	OTX2	C9orf81	RAB26
CD164	NEGR1	C4orf30	MARCH4	CHORDC1	LHFPL3	COG6	OVCH2	C9orf82	RAB28
CD1D	NELL1	C4orf34	MARCH5	CHP	LHFPL4	COG7	OXCT2	C9orf85	RAB3IL1
CD302	NELL2	C4orf36	MARCH6	CHPT1	LHX5	COL4A3BP	OXGR1	C9orf86	RAB8B
CD320	NES	C5D	MARCKSL1	CHST11	LHX6	COMMD2	PABPC3	C9orf93	RAB9-like
CD39L4	NEURL	C5orf13	MARK1	CHST12	LHX8	COMMD6	PANX3	C9orf97	RAB9B
CD46	NEUROD1	C5orf15	MARVELD1	CHSY1	LHX9	COMMD9	PAQR10	CA12	RABAC1
CD47	NEUROD2	C5orf22	MAST1	CHUK	LILRA6	COP1	PAQR9	CA9	RAI2
CD59	NEUROG1	C5orf24	MBOAT1	CIAO1	LILRB3	COPA	PAT2	CAB39	RALA
CD63	NEUROG3	C5orf25	MBOAT2	CICE	LIMS2	COPB2	PATE	CAB39L	RAPH1
CD70	NFATC1	C5orf3	MCHR2	CIP29	LIN28	COPG	PAX1	CABC1	RASEF
CD82	NFE2	C5orf30	MCM7	CIRBP	LINGO1	COPG2	PAX2	CABLES1	Rbcc728
CD99L2	NGFR	C5orf32	MCOLN3	CITED2	LIR-3	COPS2	PAX3	CABP4	RCC2
CDC123	NHLH2	C5orf33	MDGA1	CKS2	LIX1L	COPS5	PAX4	CALCOCO1	REEP1
CDC14A	NKX2-2	C5orf34	MDS1	clarp	LMO1	COPS7B	PAX6	CALM2	REG1A
CDC25C	NKX2-3	C5orf35	MEGF11	CLASP1	LMO2	COPZ1	PCDH10	CALM3	REXO1L1
CDC27	NKX2-5	C5orf36	MEGF4	CLASP2	LMO3	COQ10B	PCDH7	CALML4	RFXDC1
CDC2L6	NKX3-1	C5orf37	MEIS1	CLCN3	LMOD1	COQ2	PCDH8	CALR	RGPD5
CDC37	NKX6-1	C5orf5	MEIS2	CLCN5	LMX1A	COQ4	PCDH9	CALU	RGS9BP
CDC37L1	NLGN1	C6orf106	MEIS3	CLDN23	LMX1B	COQ9	PCSK1	CAMK2D	RHOU
CDC42BPA	NLGN4X	C6orf107	MEOX1	CLDND1	LOC138046	CORO1C	PCSK1N	CAMK2G	RIMS2
CDC42EP3	NLRP1	C6orf111	METTL9	CLIC1	LOC146167	CORO7	PDE10A	CAMLG	RNASE2
CDC42EP5	NMNAT2	C6orf113	MGAT3	CLIC6	LOC152573	COTL1	PDE1B	CAMSAP1L1	RNASE6PL
CDC42SE1	NMU	C6orf115	MGC33846	CLINT1	LOC198437	COX10	PDE2A	CAND1	RNF152
CDC6	NO145	C6orf12	MGC35308	CLK1	LOC283514	COX17	PDE4A	CANT1	RNH1
CDC73	NODAL	C6orf120	MGC42367	CLK2	LOC284296	COX18	PDE4D	CAP1	RNPS1
CDCA2	NOE3	C6orf130	MGC70857	CLK4	LOC285016	COX18HS	PDE4DIP	CAPN10	ROBO2
CDCA4	NOM1	C6orf136	MGLL	CLN5	LOC286187	COX4I1	PDE7B variant protein	CAPN2	ROBO3
CDCP1	NOPE	C6orf141	MIXL1	CLN6	LOC340527	COX4NB	PDLIM3	CAPNS1	RP1-310O13.9-003
CDH1	NOS1	C6orf150	MKX	CLNS1A	LOC340529	COX5A	PDYN	CAPRIN1	RP1-69M21.1
CDH13	NOTCH3	C6orf151	MLLT4	CLOCK	LOC388161	COX5B	PGA3	CAPRIN2	RP11-158H18.1-002
CDH17	NOTUM	C6orf152	MLNR	CLP-36	LOC388419	COX6A1	PGA4	CAPS2	RP11-340N12.1
CDH3	NOVA2	C6orf153	MLPH	CLP1	LOC388610	COX6B1	PGA5	CAPZA2	RP11-46A10.3
CDH6	NOX4	C6orf157	MLX	CLPTM1	LOC388931	COX6C	PHACTR1	CARHSP1	RP11-517H2.3-001
CDH7	NPAS1	C6orf166	MMP16	CLRN3	LOC399947	COX7A2	PHACTR3	CARS	RP11-58A11.5
CDHJ	NPAS3	C6orf167	MMP24	CLTA	LOC400120	COX7A2L	PHLDB1	CARS2	RPEL
CDK4	NPBWR1	C6orf170	MMP25	CMBL	LOC440295	COX7B	PHOX2A	CASC3	RPL38
CDK5	NPL	C6orf182	MMP9	CNBP	LOC440570	COX7C	PHOX2B	CASC4	RPS26L1
CDK5R1	NPPB	C6orf192	MOBKL2B	CNDP2	LOC440925	CPEB3	PIP5KL1	CASC5	RRBP1
CDK5RAP1	NPPC	C6orf203	MOS	CNIH	LOC441177	CPNE1	PITX2	CASK	RSHL3
CDK5RAP2	NPTX2	C6orf204	MOSC1	CNKSR3	LOC441734	CPSF2	PKD2L1	CaSm	RSPO1
CDK6	NPY	C6orf35	MOXD1	CNN3	LOC554208	CPSF6	PKNOX2	CASP3	RTN4RL2
CDK7	NPY2R	C6orf48	MPHOSPH6	CNNM3	LOC643923	CPT2	PLAG1	CASP8AP2	RUNX1T1
CDKL1	NR_002714	C6orf51	MPPED2	CNNM4	LOC644943	CR2	PLEKHA7	CASP9	S100A10
CDKN1B	NR_002791	C6orf52	MRPL15	CNOT1	LOC644997	CR590356	PLEKHC1	CAST	S100A7
CDKN2C	NR0B1	C6orf55	MS4A4A	CNOT10	LOC645974	CR592243	PLEKHO1	CAT	S100A7A
CDKN3	NR1D2	C6orf62	MSC	CNOT2	LOC649305	CR592342	PLUNC	CATSPER2	SAA2
CEACAM5	NR1H2	C6orf64	MSI1	CNOT4	LOC653275	CR593387	PNMA2	CATX-11	SALF
CEACAM6	NR2E1	C6orf66	MSTP9	CNOT6	LOX	CR593819	PNOC	CAV1	SALL3
CEBPA	NR2F1	C6orf72	MSX1	CNOT7	LPHN3	CR595074	POLE	CBARA1	SATB2
CEBPG	NRCAM	C6orf89	MSX2	CNOT8	LPL	CR595169	POMC	CBFB	SBSN
CEBPZ	NRD1	C7orf18	MT1G	cnt-b2	LPO	CR595720	POSH2	CBL	SCD5
CECR4	NRG1	C7orf23	MT1H	CNTFR	LPPR4	CR596183	POU2F2	CBLB	SCGB1D1
CED-6	NRG2	C7orf24	MTA1	CNTROB	LRAT	CR596891	POU3F2	CBWD1	SCGB1D4
cega	NRIP3	C7orf27	MTU1	COASY	LRFN2	CR598614	POU3F3	CBWD2	SCGB2A1
CENPA	NRK	C7orf28A	MUC15	COG1	LRFN5	CR599716	POU4F2	CBWD3	SCL
CENPC1	NRN1	C7orf28B	MUC4	COG2	LRP2	CR600416	POU4F3	CBWD5	SCN1B
CENPE	NRP2	C7orf30	MUCDHL	COG3	LRRC15	CR600848	PPARG	CBX1	SCN3B
CENPF	NRXN2	C7orf36	MYCL1	COG4	LRRC33	CR601056	PPFIA2	CBX4	SCN4B
CENPJ	NSFL1C	C7orf38	MYCN	cog4	LRRC55	CR601758	PPFIA3	CBX5	SCNN1B
CENPL	NTNG1	C7orf41	MYF5	COG5	LRRC8C	CR602694	PPFIA4	CBX8	SCRIB
CENPO	NTNG2	C7orf42	MYH10	COG6	LRRN1	CR603511	PPIC	CC2D1B	SCRT2
CENPP	NTRK1	C7orf44	MYH11	COG7	LRRTM1	CR603661	PPP1R1A	CCBL1	SCUBE3
CENPQ	NTRK2	C7orf46	MYH13	COL4A3BP	LRRTM3	CR604974	PPP2R2B	CCBL2	SDCCAG3
CENPT	NTRK3	C7orf47	MYO3A	COMMD10	LRTM2	CR605438	PPP2R2C	CCDC100	SDHALP2
CENTD1	NTSR1	C8orf13	MYOCD	COMMD2	LTBP4	CR605542	PRAC	CCDC104	SEC31A
CENTG3	NUDT10	C8orf32	MYOD1	COMMD9	LUZP2	CR606587	PRB1	CCDC109A	sema W
CEP110	NUDT11	C8orf33	MYOM2	COP1	LYPD1	CR606996	PRC17	CCDC115	SEMA4F
CEP170	NXN	C8orf37	MYRIP	COPA	LYPD4	CR607080	PRDM12	CCDC117	SEMA5B
CEP250	NXPH1	C8orf38	MYT1	COPB1	LZTS1	CR607512	PRDM13	CCDC121	SEMA6A
CEP27	NXPH2	C8orf41	N-cym	COPB2	MAD2L2	CR607690	PRDM14	CCDC123	SEMA6C
CEP290	NXPH3	C8orf44	N4BP1	COPG	MAF	CR609643	PRG-3	CCDC130	SEMA6D
CEP350	ODZ2	C8orf53	NAP1L3	COPS5	MAFA	CR609843	PRG2	CCDC131	SEMA7A
CEP57	OLFM3	C8orf59	NAPE-PLD	COPS7B	MAGED4	CR610804	PRICKLE2	CCDC132	SENP5
CEP70	OLIG1	C8orf70	NAT8L	COPS8	MAGI2	CR611239	PRIMA1	CCDC14	SEPN1
CEP76	OLIG2	C8orf76	NAV2	COPZ1	MAL	CR613718	PRKG1	CCDC15	2009-09-04
CEP78	OLIG3	C8orf79	NBLA00301	COQ10B	MALL	CR613732	PRODH2	CCDC16	SERPINA9
CETN3	ONECUT1	C9orf103	Nbla00301	COQ5	MAMDC1	CR614757	PROK1	CCDC18	SERPING1
CFI	ONECUT2	C9orf119	NCALD	CORO1C	MAMDC2	CR617375	PROKR1	CCDC19	SESN3
CFL1	OR4D1	C9orf123	NCAM1	COTL1	MAP1B	CR618409	PRR10	CCDC21	SF4
CFTR	OSAP	C9orf126	NCAN	COX10	MAP6	CR618537	PRR15	CCDC22	SFT2D3
cg-nap	OSGIN2	C9orf150	NDP	COX11	MAPK8IP2	CR619504	PRR16	CCDC28A	SGPP2
CG018	OSR1	C9orf16	NDRG4	COX17	MARCH4	CR620402	PRSS1	CCDC32	SH3BP5
CGGBP1	OSR2	C9orf23	NDUFA4L2	COX4I1	MAST1	CR620525	PRSS16	CCDC34	SH3GL2
CGI-09	OTOP1	C9orf29	NEDD4L	COX4NB	MATK	CR621214	PRSS2	CCDC41	SH3GLB1
CGI-96	OTOP2	C9orf3	NEDL3	COX5A	MATN4	CR623475	PRSS3	CCDC43	SHMT1
CGI149	OTOP3	C9orf30	NEFH	COX5B	MCC	CR623807	PSD	CCDC44	SHOX2
CGN	OTP	C9orf32	NEFL	COX6A1	MCF2L2	CR624471	PSD2	CCDC47	SIGLEC5
CHCHD1	OTX1	C9orf37	NEFM	COX6B1	MCOLN3	CR624517	PSG3	CCDC49	SIGLEC8
CHCHD2	OTX2	C9orf39	NELL1	COX6C	MCTP1	CR624833	PSG4	CCDC50	SIGLEC9
CHCHD3	PACSIN3	C9orf40	NES	COX7A2	MDFI	CR626194	PSG7	CCDC52	SIRPA
CHD4	PALM2	C9orf41	NET1	COX7A2L	MDGA1	CR933670	PSKH2	CCDC53	SIRPG
CHEK1	PAPPA	C9orf46	NETO1	COX7B	MDS1	CRAMP1L	PSMA7	CCDC55	SIRT7
CHERP	PAQR10	C9orf5	NEURL	COX7C	MED12L	CRBN	PTCHD1	CCDC56	SKIL
CHFR	PAQR6	C9orf68	NEUROD1	CP110	MEGF11	CREB1	PTENP1	CCDC58	SLA
CHIC2	PAQR9	C9orf77	NEUROD2	CPEB3	MEGF4	CREB3L2	PTF1A	CCDC6	SLC10A4
CHK1	PAX1	C9orf80	NEUROD6	CPM	MEIS1	CREB3L4	PTGDR	CCDC62	SLC12A2
CHKA	PAX3	C9orf81	NEUROG1	CPNE1	MEIS2	CREBL1	PTGER2	CCDC7	SLC13A4
CHLR2	PAX5	C9orf82	NEUROG2	CPOX	MEIS3	CREBZF	PTGER3	CCDC72	SLC16A2
CHM	PAX6	C9orf85	NEUROG3	CPSF1	MEOX2	CREM	PTGFR	CCDC75	SLC17A7
CHMP1B	PAX7	C9orf86	NFASC	CPSF2	MFSD4	CRIPT	PTPN1L	CCDC77	SLC17A8
CHMP2A	PAX9	C9orf93	NFATC4	CPSF4	MGAT3	CRKL	PTPN5	CCDC82	SLC1A3
CHMP4B	PCDH10	C9orf95	NFE2	CPT1A	MGC33600	CRKRS	PTPRN	CCDC85B	SLC22A8
CHMP4C	PCDH11X	C9orf97	NHERF	CPT2	MGC33846	CRLF3	PTPRT	CCDC86	SLC24A3
CHMP5	PCDH11Y	CAB39	NHLH2	CR53	MGC35308	CRLS1	PTRF	CCDC9	SLC25A22
CHORDC1	PCDH19	CABLES1	NIPA2	CR590505	MGC39715	CROP	PUNC	CCDC90A	SLC26A5
CHP	PCDH7	CACYBP	NKD2	CR592243	MGC42090	CROP/Luc7A	PURG	CCDC90B	SLC2A9
CHRAC1	PCDH8	CADPS2	NKX2-2	CR595074	MGC42367	CROT	RAB37	CCDC93	SLC30A10
CHRNA5	PCDH9	CAGE1	NKX2-3	CR595169	MGC45800	CRSP2	RAB3B	CCDC95	SLC30A2
CHRNA7	PCOLCE2	CALCOCO1	NKX2-5	CR595314	MGC52498	CRSP3	RAB3IL1	CCDC97	SLC30A3
CHRNA9	PCSK1	CALM2	NKX2-8	CR595720	MGC99813	CRSP8	RAB6B	CCHCR1	SLC36A3
CHST10	PCSK2	CALM3	NKX3-1	CR596183	MIXL1	CRSP9	RAB6C	CCNA2	SLC43A2
CHST5	PDE1B	CALR	NKX6-1	CR596891	MKX	CRTC1	RAMP3	CCNB1IP1	SLC4A8
CHSY-2	PDE1C	CALU	NLGN1	CR597099	MLNR	CRTC2	RARB	CCNB2	SLC5A10
CHSY1	PDE2A	CAMK1	NLGN2	CR597892	MLPH	CRY1	RASGRF1	CCNC	SLC6A12
CHUK	PDE4A	CAMK1D	NM_001001681	CR598098	MMD2	CRY2	RASL10A	CCND3	SLC6A4
CIAO1	PDE4D	CAMK2D	NM_207443	CR599716	MME	CRYL1	RAX	CCNDBP1	SLC6A5
CIC	PDE4DIP	CAMKK2	NMNAT2	CR600327	MMP16	CRYZ	RBMS1	CCNH	SLC8A2
CINP	PDE8B	CAMLG	NMU	CR600416	MMP2	CS	RBP4	CCNI	SLCO2A1
CIP29	PDGFRA	CAMSAP1L1	NOC4L	CR600848	MMP24	CSAD	RBPMS	CCNJL	SLCO3A1
CIRBP	PDK3	CAND1	NOG	CR601042	MMP25	CSDA	RBPMS2	CCNK	SLCO5A1
CIT	PDPN	CANT1	NOPE	CR601056	MOS	CSDE1	RCSD1	CCNL1	SLFN13
CITED2	PDZD11	CANX	NOS1	CR601758	MOXD1	CSNK1A1	RDX	CCNL2	SLITRK2
CKLFSF3	PDZD2	CAP1	NOTCH3	CR602694	MPFL	CSNK1G3	RECK	CCNT1	smap-8
CKMT1A	PEG8/IGF2AS	CAPN7	NOTUM	CR603661	MPHOSPH6	CSNK2B	REEP1	CCNT2	SMARCD3
CKMT1B	PEN11B	CAPNS1	NOVA1	CR604036	MPP2	CSPP1	RERG	CCNU	SMTNL2
CKS1B	PFKFB1	CAPRIN2	NOVA2	CR604707	MPPED2	CSRP2BP	RFPL2	CCNYL1	SNCAIP
CLASP1	PFTK1	CAPS2	NPAS1	CR605542	MSC	CSTF2T	RFX4	CCPG1	SOBP
CLASP2	PGA5	CAPZA1	NPAS3	CR606018	MSI1	CSTF3	RFXDC1	CCRN4L	SOCS2
CLCN7	PHACTR1	CAPZA2	NPBWR1	CR606587	MSRB3	CT47.1	RGMA	CCS	SOCS3
CLDN10	PHACTR3	CARHSP1	NPPB	CR606996	MSX1	CT47.11	RGPD2	CCT2	SORT1
CLDND1	PHC2	CARS	NPR1	CR607080	MSX2	CT47.6	RGS4	CCT3	SOX1
CLIC1	PHLDB1	CARS2	NPTX1	CR607512	MT1A	CTAGE5	RGS8	CCT4	SOX18
CLIC4	PHOSPHO1	CASC1	NPY2R	CR607690	MT3	CTDSPL2	RGS9	CCT5	SOX5
CLIC5	phospho1	CASC3	NPY5R	CR609643	MTB	CTGF	RHBDL3	CCT6A	SOX8
CLIC6	PHOX2A	CASC4	NR_002768	CR610804	MUC3A	CTGLF1	RHBG	CCT6B	SP3
CLIP1	PHOX2B	CASC5	NR_002791	CR611239	MUC3B	CTGLF5	RHOBTB1	CCT7	SP7
CLIP2	PHP2	CASK	NR_002797	CR613732	MUCDHL	CTNNB1	RIC3	CCT8	SP8
CLK1	PHYHIPL	CaSm	NR_002825	CR614579	MYBPC2	CTNND1	RIMS4	CD164	SPACA3
CLK2	PIG7	CASP1	NR1H2	CR614757	MYH10	CTPS2	RIT2	CD276	SPAG11A
CLK4	PIK3CD	CASP10	NR2F1	CR614802	MYH11	CTR9	RLTPR	CD2BP2	SPAG11B
CLMN	PIN4	CASP3	NR4A3	CR616222	MYH14	CTSC	RNASE10	CD302	SPATA5L1
CLN5	PITX1	CASP4	NR6A1	CR618409	MYH6	CTTNBP2	RNASE11	CD39L2	SPHK1
CLN6	PITX2	CASP6	NRCAM	CR618537	MYO3A	CUGBP1	RNASE2	CD39L4	SPIB
CLN8	PITX3	CASP8	NRG1	CR619504	MYO5A	CUL1	RNASE3	CD3EAP	SPON1
CLPTM1	PKNOX2	CASP8AP2	NRG2	CR619941	MYOCD	CUL2	RNF150	CD44	SPRR2G
CLPX	PKP1	CASP9	NRIP3	CR620402	MYOD1	CUL3	ROBO2	CD46	SPRYD5
CLTA	PLAC2	CAT	NRN1	CR620525	MYOG	CUL5	ROBO3	CD47	SPSB1
CLTC	PLAT	CATX-11	NRP2	CR621214	MYOM2	CUTA	ROPN1	CD59	SPSB3
CMAP	PLCG2	CAV1	NRXN1	CR621467	MYRIP	CUTL1	ROPN1B	CD63	SR+89
CMAS	PLCXD3	CBARA1	NRXN2	CR622757	MYT1	CXADR	ROR2	CD7	SSX2
CMBL	PLD5	CBFB	NRXN3	CR623475	NANOS2	CXCL16	RORA	CDA14	SSX3
CMPK	PLEKHA4	CBLB	NTNG2	CR623807	NAV2	CXorf42	RP1-310O13.9-003	CDADC1	SSX4
CMTM3	PLEKHC1	CBLL1	NTRK1	CR624471	NBLA00301	CXorf56	RP1-69M21.1	CDC123	SSX4B
CMTM4	PLEKHO1	CBR4	NTRK2	CR624833	Nbla00301	CXorf57	RP11-367J7.7	CDC14A	SSX5
CNBP	PLXND1	CBWD1	NTRK3	CR626194	Nbla03267	CYB5R4	RP11-444E17.5-001	CDC20	SSX7
CNIH	PNMA2	CBWD2	NUAK1	CRADD	NCALD	CYCS	RP11-517H2.3-001	CDC23	SSX9
CNIH4	PNOC	CBWD3	NUDT11	CRAMP1L	NCAM1	CYFIP1	RP11-535K18.3	CDC25A	STAC2
CNN3	PODN	CBWD5	NXF2	CRBN	NCAN	CYP-33	RP4-662A9.2	CDC25B	STAT5A
CNNM2	POMC	CBX1	NXN	CREB3L2	NDRG4	CYP20A1	RP4-686N16.1-003	CDC25C	STK39
CNNM4	PON1	CBX4	NXPH1	CREBL1	NDUFA4L2	CYP2J2	RPEL	CDC27	STRC
CNOT1	POPDC3	CBX5	NXPH2	CREBZF	NEFH	CYP39A1	RPRM	CDC2L1	SULF1
CNOT10	POU3F2	CC2D1B	NXPH4	CREM	NEFL	CYP51A1	RSPO1	CDC2L2	SURF2
CNOT2	POU3F4	CCBL2	NY-REN-7	CRFG	NEFM	CYYR1	RSPO2	CDC2L5	SUT-1
CNOT4	POU4F1	CCDC100	OFCC1	CRK	NEGR1	DAB1	RTBDN	CDC2L6	SUV39H1
CNOT8	POU4F2	CCDC104	OGDHL	CRKL	NELL1	DACH1	RTN1	CDC37	SV2B
CNPY1	POU4F3	CCDC107	OGFOD2	CRKRS	NELL2	DACT1	RTN4RL1	CDC37L1	SVH
CNTN4	PP187	CCDC109A	OLFM1	CRLF3	NES	DAD1	RUNX1T1	CDC42	SYCE1
CNTNAP3	PPM1E	CCDC109B	OLFM2	CRLS1	NEURL	DAGK1	RXRG	CDC42BPA	SYK
CNTROB	PPP1R12C	CCDC112	OLIG2	CROP	NEUROD1	DAGLB	RYR3	CDC42BPG	SYN2
COBLL1	PPP1R16B	CCDC115	OLIG3	CROP/Luc7A	NEUROD2	DAGLBETA	S100A7	CDC42EP2	SYNGAP1
COCH	PPP1R1A	CCDC12	ONECUT1	CROT	NEUROD4	DAK	S100A7A	CDC42EP3	SYNGR3
COG1	PPP2R2B	CCDC121	ONECUT2	CRSP2	NEUROG2	DAP3	SALL2	CDC42SE1	SYT9
COG2	PRAMEF9	CCDC126	OR13D1	CRSP6	NEUROG3	DAPK1	SALL3	CDC42SE2	TAC3
COG3	PRDM12	CCDC128	OR1J4	CRSP7	NFASC	DAPK3	SATB2	CDC45L	TACSTD2
COG4	PRDM13	CCDC130	OR4D1	CRSP8	NFE2	DAPP1	SCGB1C1	CDC6	TADA1L
cog4	PRDM14	CCDC131	OR4F5	CRSP9	NGFB	DAZAP2	SCGB1D1	CDC73	TAL1
COG6	PRDM6	CCDC132	OR56A4	CRTC1	NGFR	DBF4	SCGB1D2	CDCA4	TARBP1
COL12A1	PRDM8	CCDC14	OR6C70	CRTC2	NHLH2	DBF4B	SCGB1D4	CDCA5	TBC1D1
COL18A1	PREX1	CCDC16	OSBPL1A	CRY1	NKD2	DBI	SCGB2A2	CDCA7L	TBC1D3
COL19A1	PRG-3	CCDC18	OSBPL6	CRY2	NKX2-2	DBR1	SCGN	CDCP1	TBC1D3B
COL23A1	PRG2	CCDC19	OSR1	CRYZ	NKX2-3	DBT	SCL	CDIPT	TBC1D3C
COL24A1	PRICKLE1	CCDC21	OSR2	CS	NKX2-5	DBX	SCN10A	CDK4	TBC1D3G
COL27A1	PRIMA1	CCDC25	OTOP1	CS266996	NKX6-1	DC13	SCN1B	CDK5	TBC1D3P2
COL2A1	PRKCA	CCDC28A	OTOP3	CSDA	NLGN1	DC2	SCN2B	CDK5RAP1	TBC1D9B
COMMD2	PRKCG	CCDC32	OTP	CSDE1	NLGN2	DC3	SCN3B	CDK6	TBCD
COMMD3	PRMT3	CCDC34	OTUD1	CSNK1A1	NLGN4X	DCC1	SCN4B	CDK7	TBR1
COMMD4	PRMT8	CCDC41	OTX1	CSNK1G3	NLRP1	DCLRE1A	SCN5A	CDKAL1	TCEAL2
COMMD9	PROK2	CCDC43	OTX2	CSNK2A1	NMNAT2	DCLRE1B	SCN8A	CDKL1	TCEB3B
COP1	PROKR1	CCDC44	OVOL2	CSNK2B	NMU	DCLRE1C	SCNN1B	CDKL3	TCEB3C
COPA	PRR16	CCDC45	P2RX2	CSPP1	NO145	DCP1A	SCNN1G	CDKN1B	TCF15
COPB1	PRR5	CCDC47	PACS1	CSRP2BP	NODAL	DCP2	SCRT1	CDKN2A	TCFL5
COPB2	PRRT3	CCDC49	PALM2	CSTF1	NOPE	DCPS	SCTR	CDKN2B	TCL6
COPE	PRRX1	CCDC5	PANX3	CSTF2T	NOTCH3	DCTD	SCUBE3	CDKN2C	TCL6a1
COPG2	PRRX2	CCDC50	PAPLN	CSTF3	NOTUM	DCTN4	SEMA6A	CDR2	TCL6d1
COPS3	PRSS35	CCDC52	PAPOLB	CTAGE5	NOVA1	DCTN5	SEPHS2	CDS2	TCP10
COPS5	PRUNE2	CCDC53	PAPPA	CTCF	NOVA2	DCTN6	2009-09-03	CDV3	TCRBV18S1
COPS7B	PSD2	CCDC55	PAQR9	CTDP1	NOX4	DCUN1D2	SERPINA9	CDX2	TCRBV9S1A1T
COQ6	PTCHD1	CCDC56	PARD3	CTF8	NPAS3	DCUN1D3	SERPINB12	CEBPB	TDRD6
CORO1A	PTENP1	CCDC58	PARP10	CTGLF1	NPBWR1	DCUN1D5	SERPING1	CEBPG	TECTB
CORO7	PTF1A	CCDC59	PATE	CTGLF5	NPHS2	DDB1	SEZ6	CEBPZ	TESK2
COX11	PTGER2	CCDC6	PAX1	CTNNA2	NPPB	DDB2	SFRP1	cega	TEX101
COX17	PTGIS	CCDC66	PAX2	CTNNB1	NPR3	ddb2	SFTPC	CENPC1	TEX261
COX18	PTHLH	CCDC68	PAX3	CTNNBIP1	NPTX2	DDEF2	SFTPD	CENPE	TFCP2L1
COX18HS	PTHR1	CCDC7	PAX5	CTNND1	NPY	DDEFL1	SH3GL2	CENPF	TFEB
COX4I1	PTHR2	CCDC71	PAX6	CTR9	NPY1R	DDHD1	SHANK1	CENPH	TFRC
COX4NB	PTPN1L	CCDC72	PAX7	CTSC	NPY2R	DDI2	SHE	CENPI	TG
COX5A	PTPRT	CCDC75	PAX9	CUGBP1	NPY5R	DDIT3	SHH	CENPJ	TGFB1
COX5B	PTPRU	CCDC76	PCBD2	CUGBP2	NR_001443	DDOST	SHOX2	CENPK	THAP7
COX6A1	PTPRZ1	CCDC77	PCDH1	CUL2	NR_002791	DDP2	SIM1	CENPL	THEM5
COX6B1	PTX3	CCDC82	PCDH10	CUL3	NR_002835	DDX11	SIRPB1	CENPO	THRAP6
COX6C	PUNC	CCDC84	PCDH20	CUL4B	NR_002942	DDX17	SIX1	CENPP	TIMM13
COX7A2	PURG	CCDC85B	PCDH21	CUTL1	NR1H2	DDX18	SIX2	CENPQ	TIP39
COX7A2L	PVALB	CCDC86	PCDH7	CWF19L1	NR2E1	DDX21	SIX4	CENTB2	TKTL1
COX7C	PXDN	CCDC9	PCDH9	CXADR	NR2F1	DDX23	SIX6	CENTD1	TLE2
CP110	PYGO1	CCDC90A	PCDHGA8	CXCL2	NR2F2	DDX24	SLC10A4	CENTG3	TLL2
CPAMD8	QKI	CCDC90B	PCDHGB4	CXCR4	NRCAM	DDX27	SLC12A5	CEP110	TMC2
CPEB3	RAB11FIP4	CCDC93	PCGF5	CXorf26	NRG1	DDX3X	SLC13A4	CEP135	TMEM10
CPNE1	RAB12	CCDC95	PCSK1	CXorf42	NRG2	DDX41	SLC17A1	CEP170	TMEM121
CPNE8	RAB31	CCDC97	PCSK2	CXorf56	NRG3	DDX47	SLC17A7	CEP250	TMEM154
CPNE9	RAB33A	CCDC98	PDE11A	CXXC1	NRIP3	DDX5	SLC1A2	CEP27	TMEM158
CPSF1	RAB3IL1	CCHCR1	PDE1C	CYB5A	NRN1	DDX52	SLC1A3	CEP290	TMEM163
CPSF2	RAB9A	CCNA2	PDE2A	CYB5B	NRP2	DDX56	SLC1A6	CEP350	TMEM16B
CPSF3	RAI2	CCNB1	PDE4A	CYB5R4	NRSN1	DDX58	SLC22A10	CEP55	TMEM16D
CPSF4	RAMP3	CCNB1IP1	PDE4DIP	CYBASC3	NRXN2	DDX6	SLC22A17	CEP57	TMEM171
CPSF6	RAPH1	CCNB2	PDE5A	CYCS	NRXN3	DEADC1	SLC22A8	CEP70	TMEM22
CPT2	RASL12	CCNC	PDE8A	CYFIP1	NTN1	DECR1	SLC22A9	CEP76	TMEM25
CPVL	RASSF2	CCND2	PDE8B	CYLD	NTNG1	DEDD	SLC24A3	CEP78	TMEM91
CPXM1	RASSF5	CCND3	PDGFD	CYP-33	NTNG2	DEDPRO1	SLC24A4	CES2	TMEM98
CR590505	RASSF8	CCNE2	PDGFRA	CYP20A1	NTRK1	DEK	SLC24A5	CETN2	TMOD1
CR592243	RAX	CCNH	PDK3	CYP39A1	NTRK2	DENND1B	SLC26A10	CETN3	TMOD2
CR592729	RBMS1	CCNI	PDLIM3	CYP51A1	NTRK3	DENND2C	SLC26A5	Cezanne 2	TMSL8
CR593819	RBP4	CCNJ	PDLIM5	DACT1	NUDT10	DENND3	SLC2A4	CFL1	TNF
CR594732	RBPMS	CCNJL	PDYN	DAD1	NUDT11	DENND4A	SLC30A10	CFLAR	TNFa
CR595074	REEP1	CCNK	PDZD2	DAGK1	NXN	DEPDC1	SLC30A3	CFLP1	TNFRSF11B
CR595169	REG1A	CCNL1	PDZD4	DAP3	NXPH1	DEPDC1B	SLC32A1	CFTR	TNFRSF13B
CR595314	REG1B	CCNL2	PDZD8	DARS	NXPH2	DEPDC6	SLC34A2	cg-nap	TNFRSF1B
CR595843	REG3A	CCNT1	PEG8/IGF2AS	DARS2	NYD-SP18	DERA	SLC36A2	CG018	TNFRSF9
CR596183	RELN	CCNT2	PEN11B	DAXX	OLFM2	DERL1	SLC36A3	CGI-09	TNKS
CR596891	RFTN1	CCNU	PEX7	DAZAP2	OLFML2B	DERL2	SLC4A4	CGI-96	TNNI1
CR597099	RFX4	CCNYL1	PFKP	DBF4B	OLIG1	DEXI	SLC6A1	CGI149	TNPO1
CR597233	RFXDC1	CCPG1	PGA3	DBP	OLIG2	DGCR14	SLC6A11	CHAC2	TOB2
CR597563	RGAG4	CCS	PGA4	DBR1	OLIG3	DGKA	SLC6A15	CHCHD1	TOP2B
CR599716	RGL1	CCT3	PGA5	DBX	ONECUT1	DGKD	SLC6A2	CHCHD2	TPM1
CR600416	RGMA	CCT4	PGM5	DC13	ONECUT2	DHDDS	SLC6A4	CHCHD3	TPM4
CR600848	RGS17	CCT5	PHACTR3	DC2	OPCML	DHFR	SLC8A2	CHCHD5	TPST1
CR601758	RGS20	CCT6A	PHF10	DC3	OPRD1	DHFRL1	SLCO2A1	CHCHD8	TRAPPC5
CR602481	RGS4	CCT6B	PHF20L1	DCDC1	OR4D1	DHPS	SLIT1	CHD1L	TRIB2
CR602694	RGS6	CCT8	PHF21B	DCHS1	OSBPL6	DHRS1	SLIT3	CHD4	TRIM35
CR603661	RGS7	CD164	PHOX2A	DCLRE1A	OSR1	DHRS12	SLITRK3	CHD5	TRIM36
CR604036	RGS7BP	CD276	PHOX2B	DCLRE1B	OTOP1	DHRS3	SMAD9	CHD6	TRIM39
CR604262	RGS9BP	CD2AP	PHP2	DCLRE1C	OTOP2	DHRS4L2	smap-8	CHEK1	TRIM49
CR604547	RHBDL3	CD302	PID1	DCP1A	OTOP3	DHRS7B	SMARCAL1	CHERP	TRIM67
CR604707	RHOBTB2	CD39L4	PIF1	DCP2	OTP	DHX15	SMARCD3	CHES1	TSPAN33
CR605542	RIMBP2	CD3EAP	PIK3C2B	DCTN2	OTX1	DHX16	SMO	CHIC2	TSPAN5
CR606587	RIMS1	CD44	PIP5KL1	DCTN3	OTX2	DHX29	SMOC1	CHK1	TSPAN7
CR606996	RLTPR	CD46	PITX2	DCTN5	OXCT2	DHX32	SNCA	CHKA	TTLL9
CR607512	RNASEH2B	CD47	PKN1	DCTN6	OXTR	DHX33	SNIP	CHLR2	TTPA
CR607690	RNF150	CD59	PKN3	DCUN1D4	PACSIN3	DHX34	SNTG2	CHM	TTYH3
CR609643	RNF165	CD74	pknbeta	DCUN1D5	PADI4	DHX36	SOBP	CHMP1B	TUB
CR610404	RNF175	CDA14	PKNOX2	DDB1	PALM2	DHX37	SORCS3	CHMP2A	TUBA4A
CR610804	RNF180	CDADC1	PLAGL1	DDHD1	PAPLN	DHX38	SOX17	CHMP2B	TXNRD3
CR611239	RNF182	CDC123	PLCB1	DDIT3	PAPOLB	DHX40	SOX3	CHMP4B	U10991
CR611440	ROBO2	CDC14A	PLCD1	DDOST	PAPPA	DHX57	SOX5	CHMP4C	UBE2M
CR613094	ROBO3	CDC16	PLCXD3	DDP2	PAQR10	DIAPH1	SP6	CHMP5	UBQLN3
CR613267	ROR1	CDC23	PLD5	DDT	PAQR6	DIAPH3	SP7	CHORDC1	UCK2
CR614579	RORA	CDC25B	PLEKHA7	DDX1	PAQR9	DIP2B	SP8	CHP	UGCG
CR614757	RORB	CDC25C	PLEKHC1	DDX11	PAX1	DIRC2	SPAG11A	CHRAC1	UNC5B
CR614802	RP1-21O18.1	CDC27	PLSCR3	DDX17	PAX3	DIS3	SPAG11B	CHRNA5	UNQ151
CR616222	RP1-310O13.9-003	CDC2L1	PLTP	DDX18	PAX4	dj-1	SPAG6	CHSY1	UNQ1940
CR616805	RP11-255A11.5-001	CDC2L2	PLXDC2	DDX20	PAX5	DKFZp313C0640	SPATA19	CHUK	UNQ2430
CR618409	RP11-430M15.2-003	CDC2L5	PLXNA2	DDX21	PAX6	DKFZp313E1330	SPATS1	CIAO1	UNQ2531
CR618537	RP11-444E17.5-001	CDC2L6	PMP22	DDX23	PAX7	DKFZp313H139	SPERT	CIC	UNQ2998
CR619504	RP11-99L11.2	CDC37	PNKP	DDX24	PAX9	DKFZp313J1510	SPIB	CICE	UNQ729
CR619941	RP3-483K16.1	CDC37L1	PNMA2	DDX25	PCDH10	DKFZp313K107	SPOCK1	CINP	UNQ904
CR620402	RP4-621O15.1-001	CDC40	PODXL	DDX27	PCDH11X	DKFZp434B1222	SPRR2G	CIP29	UNQ9366
CR620525	RP4-686N16.1-003	CDC42	POLE	DDX3X	PCDH11Y	DKFZp434B156	SPSB4	CIT	USF2
CR621214	RPEL	CDC42BPA	POLR2E	DDX3Y	PCDH17	DKFZp434B1727	SRPX	CITED2	USP25
CR622757	RPRM	CDC42BPB	POMC	DDX41	PCDH19	DKFZp434B216	SSTR2	CKIe	USP3
CR623026	RPRML	CDC42EP3	POPDC3	DDX42	PCDH20	DKFZp434C191	SSX7	CKLF	USP43
CR623807	RPS26L1	CDC42SE1	POU2F2	DDX47	PCDH21	DKFZp434E092	ST6GAL2	CKS1B	VASH1
CR624833	RPS6KA2	CDC42SE2	POU3F1	DDX5	PCDH7	DKFZp434G0522	ST8SIA2	CKS2	VAV2
CR626194	RRAGD	CDC45L	POU3F2	DDX52	PCDH8	DKFZp434H012	ST8SIA3	clarp	VAX2
CR933665	RSHL3	CDC5L	POU3F3	DDX55	PCDH9	DKFZp434H0127	STARD8	CLASP1	VGLL4
CRAMP1L	RSPO1	CDC6	POU3F4	DDX56	PCDHGC4	DKFZp434H1720	STC1	CLASP2	VHL
CRBN	RSPO2	CDC7	POU4F1	DDX58	PCOLCE2	DKFZp434I042	STC2	CLCN5	VPREB1
CREB1	RSPO3	CDC73	POU4F2	DDX6	PCSK1	DKFZp434I0612	STK32A	CLCN6	VPS4A
CREB3L2	RSPO4	CDCA2	POU4F3	DEADC1	PCSK2	DKFZp434J0420	STK33	CLCN7	VSNL1
CREBBP	RTBDN	CDCA3	pp13479	DECR1	PCYT1B	DKFZp434J1813	STMN4	CLCP1	VWCE
CREBL1	RTN1	CDCA4	PP8961	ded	PDE10A	DKFZp434K1323	STOX2	CLDN1	WAS
CREBZF	RTN4RL2	CDCA7	PPARBP	DEDD	PDE1B	DKFZp434K1421	STRC	CLDN12	WDR35
CREG2	RUNX1T1	CDCA7L	PPIL6	DEDD2	PDE1C	DKFZp434L2422	STX1B2	CLDND1	WEE1
CRELD1	RUNX2	CDCP1	PPM1E	DEDPRO1	PDE2A	DKFZp434M1123	STXBP5L	CLIC1	WFIKKN2
CRHR2	RXRG	CDGAP	PPM1H	DEK	PDE4A	DKFZp434N2030	SULT4A1	CLIC4	WFS1
CRIM1	S100G	CDH1	PPP1R12C	DENND1A	PDE4B	DKFZp434O1230	SULTX3	CLIP1	WISP1
CRIPT	SAA3	CDK4	PPP1R13B	DENND1B	PDE4DIP	DKFZp434P078	SUSD4	CLK1	WNK2
CRK	SALL1	CDK5	PPP1R14A	DENND4A	PDE8B	DKFZp434P1215	SUT-1	CLK2	WNT10B
CRKL	SALL2	CDK5RAP1	PPP1R14C	DEPDC1	PDGFRA	DKFZp451A052	SV2B	CLK3	WNT16
CRKRS	SALL3	CDK5RAP2	PPP1R1A	DEPDC1B	PDLIM7	DKFZp451B1418	SV2C	CLK4	WNT5B
CRSP2	SALL4	CDK6	PPP1R3B	DERL1	PDPN	DKFZp451E015	SYCP1	CLN6	WNT6
CRSP6	SATL1	CDK7	PPP1R9B	DERL2	PDX1	DKFZp451F083	SYN2	CLNS1A	WNT9A
CRSP7	SCARF2	CDKAL1	PRDM11	DFFA	PDZD2	DKFZp451F173	SYPL2	CLP-36	WRNIP1
CRSP8	SCD5	CDKL1	PRDM12	DGCR14	PEG8/IGF2AS	DKFZp451H0217	SYT13	CLP1	WSCD1
CRTC1	SCL	CDKL3	PRDM13	DGKA	PEN11B	DKFZp547C149	SYT14	CLPTM1	XAGE1
CRTC2	SCML2	CDKN1B	PRDM6	DHFRL1	PGA3	DKFZp547E092	SYT2	CLPTM1L	XAGE5
CRY1	SCN10A	CDKN2C	PRG2	DHPS	PGA4	DKFZp547I166	SYT3	CLPX	XPO7
CRYL1	SCN1B	CDR2	PRICKLE1	DHRS1	PGA5	DKFZp547I194	SYT7	CLRN3	XPOT
CRYZ	SCN8A	CDR2L	PRIMA1	DHRS3	PGM5	DKFZp547K246	SYT9	CLTA	XYLT1
CS	SCTR	CDS2	PRKCG	DHRSX	PHACTR3	DKFZp547L2113	sytXIV	CLTC	YPEL4
CS266996	SCUBE1	CDV3	PRKG1	DHX15	PHF21B	DKFZp547O0715	T	CMAP	YY1
CSDA	SCUBE3	CEBPB	PRLHR	DHX29	PHGDH	DKFZp547P055	TAC3	CMBL	Z11851
CSDE1	SDC2	CEBPG	PRMT8	DHX30	PHLDA3	DKFZp564B172	TACR1	CMIP	ZAR1
CSNK1A1	SEMA5B	CEBPZ	PRNP	DHX33	PHLDB1	DKFZp564C236	TAL1	CMPK	ZBTB16
CSNK1G3	SEMA7A	cega	PRO1768	DHX34	PHOX2A	DKFZp564C2478	TAS2R39	CMTM4	ZCCHC14
CSNK2A1	2009-09-03	CENPC1	PRODH	DHX36	PHOX2B	DKFZp564D012	TAS2R40	CNBP	ZDHHC8
CSNK2B	SERPINB5	CENPE	PROK2	DHX37	PHP2	DKFZp564H0664	TAT	CNCG	ZFP276
CSPG2	SERPING1	CENPF	PROM1	DHX38	PHYHIPL	DKFZp564H1122	TBC1D21	CNDP2	ZFP28
CSPG5	SEZ6	CENPH	PROX1	DHX40	PITX2	DKFZp564K112	TBC1D3	CNIH	ZFP36L2
CSPP1	SEZ6L	CENPI	PRPF4B	DHX57	PIWIL1	DKFZp564L0678	TBC1D3B	CNNM3	ZIC2
CSRP2BP	SFMBT2	CENPJ	PRPH	DHX8	PKHD1L1	DKFZp564M0764	TBC1D3C	CNOT1	ZIC5
CSTF1	SFRP2	CENPK	PRR16	DIAPH1	PKIA	DKFZp564M2223	TBC1D3G	CNOT10	ZMYND15
CSTF2T	SFTPC	CENPL	PRRG4	DIAPH2	PKNOX2	DKFZp564O052	TBC1D3P2	CNOT2	ZNEUROK1
CSTF3	SGCE	CENPO	PRRX1	DIAPH3	PKP1	DKFZP564O0523	TBR1	CNOT3	ZNF232
CT47.1	SGIP1	CENPP	PSMB2	DIP2B	PLA2G7	DKFZP564O0823	TBX15	CNOT4	ZNF276
CT47.11	SGK	CENPQ	PTENP1	DIRC2	PLAT	DKFZp564P2272	TBX5	CNOT6	ZNF331
CTAGE5	SH2D5	CENPT	PTGDR	DIS3	PLCXD3	DKFZp566A0646	TCF15	CNOT8	ZNF358
CTDSPL	SHC4	CENTB2	PTGER1	dj-1	PLD5	DKFZp566B183	TCF2	cnt-b2	ZNF364
CTF8	SHE	CENTD1	PTGER2	DKFZp313C0640	PLEKHA4	DKFZp566D193	TCF21	CNTROB	ZNF409
CTGLF1	SHH	CEP110	PTGER3	DKFZp313E037	PLEKHA6	DKFZp566L241	TCF7L1	COG1	ZNF418
CTGLF4	SHOX	CEP135	PTGIS	DKFZp313H139	PLEKHC1	DKFZp566M114	TCHHL1	COG2	ZNF423
CTGLF5	SHOX2	CEP152	PTHLH	DKFZp313J1510	PLXDC1	DKFZp586A011	TCL6	COG3	ZNF462
CTNNA2	SIM1	CEP170	PTHR2	DKFZp313K107	PLXNC1	DKFZp586D2123	TCL6a1	COG4	ZNF469
CTNNAL1	SIMPLE	CEP250	PTPN14	DKFZP434A0131	PNMA2	DKFZp586D2223	TCL6d1	cog4	ZNF574
CTNNBIP1	SIX1	CEP27	PTPN3	DKFZP434B0335	PODN	DKFZp586E1222	TCP10	COG5	ZNF592
CTNNBL1	SIX2	CEP290	PTPN5	DKFZp434B156	POMC	DKFZp586G1517	TCR BV9	COG6	ZNF618
CTNS	SIX3	CEP350	PTPRF	DKFZp434C191	POPDC3	DKFZp586I1223	TCRB	COL17A1	ZNF7
CTR9	SIX4	CEP55	PTPRM	DKFZp434D0516	POU2F3	DKFZp586K0717	TCRBV10S1P	COL4A3BP	ZNF75A
CTSO	SIX6	CEP57	PURG	DKFZp434E092	POU3F1	DKFZp586O0223	TCRBV13S1-TCRBJ2S1	COMMD6	ZSCAN4
CTTNBP2	SKAP1	CEP63	PVALB	DKFZp434H012	POU3F2	DKFZp586O1224	TCRBV18S1	COMMD9
CUGBP2	SLC10A4	CEP68	PVRL2	DKFZp434H0127	POU3F3	DKFZP586P0123	TCRBV6S4A1	COPA
CUL2	SLC13A3	CEP70	PVRL3	DKFZp434H1720	POU3F4	DKFZp586P1420	TCRg	COPB1
CUL7	SLC13A5	CEP76	PYGO1	DKFZp434H247	POU4F1	DKFZp666C036	TCRVB	COPB2
CUTA	SLC16A12	CEP78	RAB12	DKFZp434I0612	POU4F2	DKFZp666C072	TDH	COPE
CUTL1	SLC16A6	CEPT1	RAB15	DKFZp434J1813	POU4F3	DKFZp666C185	TECTA	COPG2
CWF19L1	SLC17A6	CETN2	RAB37	DKFZp434K0814	PP187	DKFZp666G057	TECTB	COPS2
CX40.1	SLC17A7	CETN3	RAB3B	DKFZp434K1323	PP8961	DKFZp666L095	TFAP2A	COPS5
CXCR4	SLC18A2	CFL1	RAB6B	DKFZp434K1421	pp9974	DKFZp666O0110	TFAP2B	COPS6
CXCR7	SLC18A3	CFL2	RAB6C	DKFZp434M1820	PPM1E	DKFZp666P032	TFAP2D	COPS7B
CXorf15	SLC1A2	CFLAR	RAB9-like	DKFZp434P078	PPP1R14C	DKFZp666P073	TFCP2L1	COPZ1
CXorf39	SLC1A3	CFLP1	RAB9B	DKFZp434P1215	PPP1R1A	DKFZp667A191	TGFB1	COQ10B
CXorf56	SLC22A17	cg-nap	RAI1	DKFZp451A052	PPP2R2B	DKFZp667B165	TGFB2	COQ2
CXXC1	SLC22A3	CG018	RAI2	DKFZp451F083	PRC17	DKFZp667C045	THBS2	COQ4
CYB5A	SLC24A4	CGGBP1	RAMP2	DKFZp547C149	PRDM12	DKFZp667E1824	THH	COQ5
CYB5B	SLC26A10	CGI-09	RANBP17	DKFZp547E092	PRDM13	DKFZp667F1913	THPO	COQ7
CYB5D1	SLC26A9	CGI-96	RAPGEFL1	DKFZp547I166	PRDM14	DKFZp667I0310	THSD3	CORO1C
CYB5D2	SLC30A10	CGI149	RAPH1	DKFZp547I194	PRDM6	DKFZP686A01247	TIMP3	CORO7
CYB5R4	SLC30A3	CGRRF1	RASA2	DKFZp547J0513	PRDM8	DKFZp686A11192	TIP39	COTL1
CYBASC3	SLC32A1	CHAC2	RASD2	DKFZp547K246	PREX1	DKFZp686B0790	TITF1	COX11
CYCS	SLC34A2	CHCHD1	RASGRF1	DKFZp547L2113	PRG-3	DKFZp686B09139	TLE2	COX18
CYFIP1	SLC35F3	CHCHD2	RASGRF2	DKFZp547O0715	PRG2	DKFZp686B2235	TLE4	COX18HS
CYFIP2	SLC4A11	CHCHD3	RASIP1	DKFZp547P055	PRICKLE1	DKFZp686C16101	TLL2	COX4I1
CYP-33	SLC6A1	CHCHD4	RASL10A	DKFZp564A247	PRIMA1	DKFZp686D09174	TLT4	COX4NB
CYP24A1	SLC6A11	CHCHD5	RAVER1	DKFZp564B172	PRKACB	DKFZp686D1651	TLX1	COX5A
CYP27A1	SLC6A15	CHCHD7	RAX	DKFZp564C0469	PRKCDBP	DKFZP686E2158	TLX2	COX5B
CYP2E1	SLC6A4	CHD1	Rbcc728	DKFZp564C236	PRKCG	DKFZp686F19123	TMCO5	COX6A1
CYP2J2	SLC6A5	CHD1L	RBM13	DKFZp564C2478	PRODH	DKFZp686I0230	TMDCII	COX6B1
CYP2R1	SLC8A2	CHD4	RBM16	DKFZp564D0478	PROX1	DKFZp686I0374	TMEFF2	COX6C
CYP39A1	SLC8A3	CHD5	RBMS1	DKFZp564D172	PRPH	DKFZp686I04113	TMEM100	COX7A2
D28435	SLC9A3	CHD6	RBP1	DKFZp564H1122	PRR16	DKFZp686I15217	TMEM108	COX7A2L
DACH1	SLC9A5	CHEK1	RBP4	DKFZp564K112	PRR7	DKFZp686I21167	TMEM132D	COX7B
DACT1	SLFN13	CHERP	RBPJ	DKFZp564K142	PRRX1	DKFZp686J06106	TMEM132E	COX7C
DAD1	SLIT1	CHES1	RBPMS2	DKFZp564L0678	PRSS16	DKFZp686J07132	TMEM155	COX8A
DAGK1	SLIT2	CHIC2	RDH8	DKFZp564M2223	PSD2	DKFZp686L0695	TMEM158	CP110
DAK	SLIT3	CHK1	REEP1	DKFZp564N1363	PTCHD1	DKFZp686N2317	TMEM163	CPD
DAO	SLITRK3	CHKA	RELN	DKFZp564O052	PTENP1	DKFZp686O16111	TMEM16B	CPEB3
DAP3	SLITRK5	CHLR2	RESP18	DKFZP564O0523	PTF1A	DKFZp686P0262	TMEM45A	cPLA2 beta
DAPK3	smap-8	CHM	REST	DKFZp564O1863	PTGER1	DKFZp761C029	TMEM46	CPNE1
DARS	SMO	CHMP1B	RFX2	DKFZp564P2272	PTGER3	DKFZp761C10121	TMEM58	CPSF1
DARS2	SMOC1	CHMP2A	RFX4	DKFZp566A0646	PTHLH	DKFZp761C241	TMEM59L	CPSF3
DAXX	SMOC2	CHMP2B	RFXDC1	DKFZp566B0846	PTHR1	DKFZp761E0611	TMEM64	CPSF4
DAZAP2	SNAI2	CHMP4A	RGMA	DKFZp566B183	PTHR2	DKFZp761E1217	TMEM74	CPT2
DBF4B	SNAP91	CHMP4B	RGPD5	DKFZp566D193	PTPN13	DKFZp761F0118	TMEM91	CR53
DBNL	SNCA	CHMP4C	RGS10	DKFZp566D244	PTPN5	DKFZp761J1810	TMEM98	CR590505
DBR1	SNCAIP	CHMP5	RGS20	DKFZp566K023	PTPRF	DKFZp761L0516	TML1	CR592243
DBT	SNFT	CHMP6	RGS6	DKFZp566L241	PTPRM	DKFZp761P7010	TMOD1	CR593175
DBX1	SNX12	CHORDC1	RGS7	DKFZp566M114	PTPRN2	DKFZp762A1615	TNC	CR593819
DC13	SOBP	CHP	RGS9	DKFZp586D2123	PTPRO	DKFZp762B153	TNFSF11	CR595074
DCAMKL2	SORCS1	CHPT1	RHOBTB2	DKFZp586F1318	PTPRT	DKFZp762G166	TNN	CR595169
DCBLD1	SOX2	CHRAC1	RIC3	DKFZp586I1223	PTPRU	DKFZp762K099	TNNT1	CR595720
DCK	SOX21	CHRNA5	RIMS4	DKFZp586I2223	PTPRZ1	DKFZp762L0110	TNNT2	CR595843
DCLRE1A	SOX5	CHSY1	RIPK4	DKFZp586O0223	PTX3	DKFZp779F1429	TNR	CR596183
DCLRE1B	SOX7	CHUK	RND2	DKFZp586O1224	PUNC	DKFZp779O175	TNRC4	CR596421
DCP1A	SP6	CIAO1	RNF128	DKFZP586P0123	PURG	DKFZp781C0423	TNS1	CR596891
DCP2	SP8	CIAPIN1	RNF150	DKFZp666C036	PVALB	DKFZp781F1053	TNXB	CR597099
DCPS	SPAG6	CICE	RNF157	DKFZp666C072	PYGO1	DKFZp781K2286	TOX2	CR597233
DCTD	SPATS1	CINP	RNF175	DKFZp666D023	PYY	DLD	TPM1	CR598614
DCTN3	SPEG	CIP29	RNF180	DKFZp666F025	QKI	DLEU2	TPM3	CR599716
DCTN4	SPIRE1	CIRH1A	RNF182	DKFZp666G057	RAB31	DLG2	TPPP	CR600848
DCTN6	SPOCK2	CIT	ROBO2	DKFZp666L095	RAB37	DLG7	TRA@	CR601056
DCUN1D2	SPOCK3	CITED2	ROBO3	DKFZp666P073	RAB3B	DLST	TRAJ17	CR601758
DCUN1D3	SPON2	CKAP2L	ROPN1	DKFZp667A191	RAB3IL1	DLX2	TRBV21-1	CR602481
DCUN1D4	SPSB4	CKLF	ROPN1B	DKFZp667C045	RAI14	DMTF1	TREM1	CR602684
DDAH1	SPTB	CKLFSF3	ROR1	DKFZp667C0711	RAI2	DMXL2	TREM2	CR602694
DDB1	SRPX	CKS1B	RORB	DKFZp667E1824	RAIG1	DNA2L	TREML4	CR603327
DDB2	SRPX2	CKS2	RP1-21O18.1	DKFZp667I0324	RAMP1	DNAJA1	TRGC2	CR603511
ddb2	SSTR2	clarp	RP1-310O13.9-003	DKFZp667K1925	RAPGEF4	DNAJA2	TRGV9	CR603661
DDIT3	SSX3	CLASP1	RP1-69M21.1	DKFZp667M1414	RASD2	DNAJA5	TRIM43	CR604036
DDOST	SSX7	CLASP2	RP11-203J24.3	DKFZp686A11192	RASGRF1	DNAJB11	TRPC5	CR604543
DDP2	ST3Gal VI	CLCN3	RP11-255A11.5-001	DKFZp686B0790	RASGRF2	DNAJB14	TRPM3	CR604707
DDT	ST3GAL6	CLCN5	RP11-290P14.1	DKFZp686B09139	RASL10A	DNAJB6	TRPV6	CR606587
DDX11	ST6GALNAC5	CLCN7	RP11-444E17.5-001	DKFZp686C16101	RASSF2	DNAJB9	TSLP	CR607512
DDX17	ST8SIA1	CLCP1	RP11-506K6.2-001	DKFZp686D09174	RASSF5	DNAJC1	TSPAN33	CR607690
DDX18	ST8SIA2	CLDN12	RP11-99L11.2	DKFZp686D1651	RAX	DNAJC10	TSPAN8	CR609643
DDX20	ST8SIA3	CLDN23	RP4-621O15.1-001	DKFZP686E2158	Rbcc728	DNAJC11	TTC29	CR609843
DDX21	ST8SIA4	CLDND1	RP4-686N16.1-003	DKFZp686F19123	RBMS1	DNAJC15	U10991	CR610608
DDX23	ST8SIA5	CLIC1	RP5-930J4.3	DKFZp686G18222	RBP1	DNAJC16	UBL4B	CR610804
DDX24	STAC2	CLIC4	RPESP	DKFZp686I0230	RBPMS	DNAJC19	UCHL1	CR611239
DDX27	STARD8	CLINT1	RPL38	DKFZp686I04113	RBPMS2	DNAJC3	UCP1	CR614579
DDX28	STC1	CLIP1	RPRM	DKFZp686I15217	RDH8	DNAJC7	UGT3A2	CR614757
DDX41	STC2	CLK1	RPS6KA2	DKFZp686I21167	RDHE2	DNAJC8	ULBP1	CR616222
DDX42	STK32B	CLK2	RPUSD2	DKFZp686J07132	REEP1	DNAL1	ULBP2	CR618409
DDX47	STMN2	CLK3	RSPO1	DKFZp686J17211	RELN	DNAPTP6	UNC5B	CR618537
DDX49	STOX2	CLK4	RSPO2	DKFZp686L0695	RESP18	DNM1L	UNC5C	CR619504
DDX5	STX11	CLLD6	RSPO3	DKFZp686L2452	RET	DNMT2	UNQ283	CR619941
DDX55	STX2	CLN3	RTBDN	DKFZp686M10160	RFTN1	DNTTIP2	UNQ3098	CR620402
DDX56	SULF1	CLN5	RTN1	DKFZp686N2317	RFX4	DOCK2	UNQ467	CR621214
DDX6	SULT4A1	CLN6	RTN2	DKFZp686O16111	RFXDC1	DOCK4	UNQ5782	CR621467
DEADC1	SULTX3	CLN8	RTN4RL1	DKFZp686P0262	RGMA	DOCK5	UNQ9366	CR622757
DECR1	SUSD4	CLP-36	RUNDC1	DKFZp761C029	RGS17	DOCK8	UNQ9433	CR623026
ded	SV2B	CLP1	RUNX1T1	DKFZp761C10121	RGS20	DOCK9	USP2	CR623807
DEDD	SYBGRIB	CLPTM1	RXFP3	DKFZp761C241	RGS6	DOLK	USP44	CR624471
DEDPRO1	SYCN	CLPTM1L	RXRG	DKFZp761D0223	RGS7	DOPEY1	USP6	CR624833
DEK	SYDE1	CLPX	RXRIP110	DKFZp761E0611	RGS7BP	DPAGT1	USP7	CR625276
DENND4A	SYN2	CLTA	RYR2	DKFZp761E1217	RGS9	DPE2	ust3	CR933665
DEPDC1	SYNGR1	CLTC	S100A7	DKFZp761H152	RGS9BP	DPH4	VAX2	CR933670
DEPDC1B	SYNGR1C	CMAH	SAA4	DKFZp761I097	RHBDL3	DPM1	VGF	CRAMP1L
DEPDC5	SYPL2	CMAP	SACS	DKFZp761M1816	RHOH	DPP6	VGLL2	CRBN
DERL1	SYT10	CMBL	SALL1	DKFZp761P7010	RIMS1	DPP8	VSNL1	CREB1
DERL2	SYT15	CMIP	SALL2	DKFZp762A1615	RIMS4	DPY19L4	WAS	CREB3L2
derp6	SYT3	CMPK	SALL3	DKFZp762B153	RNF150	DPYD	WASF3	CREBBP
DEXI	SYT6	CMTM3	SALL4	DKFZp762C091	RNF165	DPYSL2	WFDC1	CREBL1
DFFA	SYT9	CMTM4	SAMD1	DKFZp762G166	RNF175	DQ573668	WFDC2	CREBL2
DGCR14	SYTL4	CMTM6	SAMD14	DKFZp762L0110	RNF180	DQ574660	WFDC5	CREBZF
DGCR8	TAC1	CNBP	SATB2	DKFZp762N1113	RNF182	DQ575740	WIT1	CREM
DGKA	TACR1	CNDP2	SCGB1D4	DKFZp779O175	RNF39	DQ576887	WNK3	CRF2/12
DGKD	TACSTD2	CNIH	SCGN	DKFZp781C0423	ROBO1	DQ578288	WNT1	CRFG
DHDDS	TAGAP	CNIH4	SCL	DKFZp781F1053	ROBO2	DQ578294	WNT10A	CRIM1
DHFRL1	TAL1	CNN2	SCN1B	DKFZp781I0575	ROBO3	DQ579816	WNT10B	CRIPT
DHPS	TBL1X	CNN3	SCN4B	DKFZp781K2286	ROBO4	DQ580131	WNT3	CRK
DHRS1	TBR1	CNNM2	SCNN1G	DLC1	ROPN1B	DQ582460	WNT5A	CRKL
DHRS13	TBX1	CNOT1	SCO2	DLD	ROR1	DQ582462	WNT6	CRKRS
DHRS3	TBX15	CNOT10	SCRT1	DLEU2	ROR2	DQ583161	WT1	CRLF3
DHRS4L2	TBX18	CNOT2	SCT	DLG1	RORA	DQ583483	WWTR1	CRLS1
DHRSX	TBX2	CNOT4	SCTR	DLST	RORB	DQ583578	X04930	CROT
DHX15	TBX5	CNOT6	SCUBE1	DMRTA1	RP1-21O18.1	DQ585254	ZAR1	CRSP2
DHX16	TCBA1	CNOT6L	SDC3	DMWD	RP1-310O13.9-003	DQ586244	ZDHHC22	CRSP6
DHX30	TCEAL2	CNOT7	SDCCAG3	DNA2L	RP1-69M21.1	DQ586245	ZEB2	CRSP7
DHX32	TCF15	CNOT8	SEC14L4	DNAJA1	RP11-255A11.5-001	DQ586246	ZFHX1B	CRSP8
DHX34	TCF21	cnt-b2	SELV	DNAJA2	RP11-444E17.5-001	DQ586526	ZIC1	CRSP9
DHX38	TCF4	CNTROB	SEMA5A	DNAJA3	RP11-99L11.2	DQ587539	ZIC3	CRTC2
DHX40	TCF7	COBLL1	SEMA6A	DNAJA4	RP4-621O15.1-001	DQ588066	ZIC4	CRY1
DHX57	TCR BV9	COG1	SEMA6D	DNAJB11	RP4-686N16.1-003	DQ588329	ZIC5	CRYZ
DHX9	TCRBV13S1-TCRBJ2S1	COG2	SEPHS1	DNAJB14	RPESP	DQ588349	ZNEUROK1	CS
DIAPH1	TCRVB	COG3	2009-09-02	DNAJB6	RPRM	DQ588415	ZNF334	CS266996
DIAPH3	TDH	COG4	2009-09-03	DNAJB9	RPRML	DQ588417	ZNF452	CS444326
DICER1	TDRD10	cog4	SERPINB12	DNAJC1	RPS6KA2	DQ588478	ZNF662	CSAD
DIP1	TEKT2	COG5	SERPINE2	DNAJC10	RSHL3	DQ588582	ZNF705A	CSDA
DIP2B	TELO2	COG6	SEZ6	DNAJC11	RSPO1	DQ588743		CSDE1
DIRAS3	TESC	COG7	SEZ6L	DNAJC14	RSPO2	DQ589254		CSE1L
DIRC2	TFAP2A	COG8	SFRP1	DNAJC15	RSPO3	DQ590432		CSNK1A1
DISC1	TFAP2B	COMMD2	SFRP2	DNAJC19	RSPO4	DQ593627		CSNK1E
DKFZp313H139	TFAP2C	COMMD3	SFRS6	DNAJC3	RTBDN	DQ593630		CSNK1G3
DKFZp313J1510	TFAP2D	COMMD4	SFRS9	DNAJC5	RTN1	DQ595216		CSNK2A1
DKFZp313K107	TFDP3	COMMD6	SFTPC	DNAJC7	RTN4RL2	DQ596239		CSNK2B
DKFZP434A0131	TFPI2	COMMD8	SGCE	DNAJC8	RUNX1T1	DQ596240		CSPP1
DKFZp434A1022	tgat	COMMD9	SGEF	DNAJC9	RXRG	DQ597461		CSRP2BP
DKFZp434A155	TGFB2	COP1	SGPP2	DNAL1	RYR2	DQ598070		CSTF1
DKFZP434B0335	TH1	COPA	SH2D3C	DNM1L	RYR3	DQ598105		CSTF2T
DKFZp434B168	TH1L	COPB1	SH2D5	DNTTIP2	SALL1	DQ598276		CSTF3
DKFZp434B1727	THBS4	COPB2	SH3BP2	DOCK1	SALL2	DQ599872		CTAG2
DKFZp434C1714	THH	COPE	SH3GL2	DOCK4	SALL3	DQ601396		CTAGE5
DKFZp434C191	THPO	COPG	SH3GLB2	DOHH	SAMD14	DQ601842		CTBP2
DKFZp434D0516	THSD3	COPG2	SH3PXD2B	DOK5	SAMD3	DQ786258		CTCF
DKFZp434D2472	THY1	COPS2	SHE	DOK6	SAMD4A	DR1		CTDP1
DKFZp434E092	TIAM1	COPS3	SHH	DOLK	SARM1	DRAM		CTDSPL
DKFZp434G0522	TIL4	COPS5	SHOX2	DOPEY1	SCD5	DRB1		CTDSPL2
DKFZp434G1221	TIMP3	COPS7B	SIM1	DPE2	SCGN	DREG		CTF8
DKFZp434H012	TLE4	COPS8	SIM2	DPF2	SCL	DRG1		CTGLF1
DKFZp434H0127	TLR2	COPZ1	SIRT7	DPH1	SCN1B	DRIP36		CTGLF5
DKFZp434I042	TLR8	COQ2	SIX3	DPH3	SCN2B	DSE		CTNNA1
DKFZp434I0612	TLX1	COQ3	SIX4	DPH4	SCN3B	DSN1		CTNNAL1
DKFZp434I1020	TM6SF1	COQ4	SIX6	DPH5	SCN4B	DTL		CTNNBIP1
DKFZp434J1813	TMEFF2	COQ5	SKP1A	DPM1	SCN8A	DTNB		CTNNBL1
DKFZp434K1323	TMEM108	CORO1C	SLC10A4	DPM3	SCNN1G	DTWD1		CTNND1
DKFZp434K1421	TMEM130	CORO7	SLC12A8	DPP8	SCT	DTWD2		CTPS
DKFZp434K245	TMEM132E	Cort	SLC13A3	DPY19L4	SCTR	DTX2		CTR9
DKFZp434L2422	TMEM136	COTL1	SLC16A11	DPYD	SCUBE1	DTYMK		CTSC
DKFZp434M0431	TMEM145	COX11	SLC16A12	DPYSL2	SDC2	DUB3		CTTNBP2
DKFZp434N1217	TMEM155	COX17	SLC17A1	DQ573668	SEC14L4	DULLARD		CTTNBP2NL
DKFZp434N2030	TMEM163	COX18	SLC17A7	DQ598105	SELV	DUS2L		CUGBP1
DKFZp434O1230	TMEM166	COX18HS	SLC18A2	DQ601842	SEMA5B	DUSP1		CUL1
DKFZp434P1215	TMEM16A	COX4I1	SLC18A3	DQ655986	SEMA6D	DUSP10		CUL2
DKFZp434P174	TMEM16B	COX4NB	SLC1A1	DR1	SEMA7A	DUSP11		CUL3
DKFZp451F173	TMEM16C	COX5A	SLC1A2	DRCTNNB1A	SERPINA9	DUSP18		CUL4A
DKFZp451G243	TMEM16D	COX5B	SLC1A6	DRG1	SERPINE1	DUSP19		CUL4B
DKFZp451K1618	TMEM178	COX6A1	SLC22A17	DRIP36	SERPINE2	DUSP4		CUL5
DKFZp547E092	TMEM179	COX6B1	SLC22A5	DRIP80	SERPING1	DUSP6		CUL7
DKFZp547F222	TMEM22	COX6C	SLC22A6	DSCR2	SEZ6	DUT		CUTA
DKFZp547I166	TMEM27	COX7A2	SLC24A3	DSCR5a	SEZ6L	DUX4		CUTL1
DKFZp547J0513	TMEM46	COX7A2L	SLC24A4	DTNB	SFMBT2	DVL2		CXADR
DKFZp547K246	TMEM47	COX7B	SLC25A15	DTWD1	SFRP1	DYNC1LI1		CXCL1
DKFZp547L2113	TMEM58	COX7C	SLC25A6	DTX2	SFRP2	DYNC1LI2		CXorf15
DKFZp547P055	TMEM74	CP110	SLC26A10	DTYMK	SFRP5	DYNC2H1		CXorf20
DKFZp564B172	TMEM91	CPEB3	SLC26A2	DULLARD	SFTPC	DYNLL1		CXorf38
DKFZp564C0362	TNC	CPEB4	SLC26A5	DUS4L	SGCE	DYNLRB1		CXorf39
DKFZp564C0716	TNFRSF19	CPNE1	SLC30A10	DUSP1	SGEF	DYNLT1		CXorf40A
DKFZp564C2082	TNFRSF8	CPNE3	SLC30A3	DUSP10	SGIP1	DZIP3		CXorf42
DKFZp564C236	TNNT1	CPOX	SLC32A1	DUSP11	SGK	E2F5		CXorf56
DKFZp564C2478	TNNT2	CPSF1	SLC34A2	DUSP12	SH3GL3	E2F6		CXXC1
DKFZp564D012	TOP1	CPSF2	SLC35D3	DUSP19	SHANK1	EAF1		CYB5B
DKFZp564H1322	TRHDE	CPSF3	SLC35F3	DUSP6	SHC3	EAF2		CYB5D1
DKFZp564K112	TRIB2	CPSF4	SLC39A3	DUT	SHC4	EAPP		CYB5D2
DKFZp564K142	TRIM54	CPSF6	SLC45A3	DUX4	SHE	EBPL		CYB5R4
DKFZp564L0678	TRIM67	CPT1A	SLC5A7	DVL2	SHH	EBRP		CYBASC3
DKFZp564M0764	TRIM7	CPT2	SLC6A1	DYNC1I2	SHOX	ECH1		CYCS
DKFZp564M2223	TRIM71	CR53	SLC6A11	DYNC1LI1	SHOX2	ECHDC1		CYFIP1
DKFZP564O0523	TRIM72	CR590356	SLC6A13	DYNC1LI2	SIM1	ECOP		CYP-33
DKFZp564O1762	TRIO	CR590505	SLC6A2	DYNC2H1	SIM2	ECSIT		CYP2R1
DKFZp564P2272	TRPC4	CR592243	SLC6A3	DYNLL1	SIRPA	EDAR		CYP2S1
DKFZp566A0646	TSHZ2	CR593819	SLC7A1	DYNLT1	SIX1	EDC3		CYP39A1
DKFZp566B183	TSHZ3	CR594732	SLC7A8	DYRK1B	SIX2	EDEM3		CYP3A43
DKFZp566D193	TSLP	CR595074	SLC8A2	DYRK2	SIX3	EDG2		CYP3A5
DKFZp566F123	TSPAN33	CR595169	SLC9A3R1	DYT1	SIX4	EDN1		D28376
DKFZp566K023	TSPAN8	CR596183	SLC9A5	DZIP3	SIX6	EDNRB		DAB1
DKFZp566L1346	TTLL7	CR596891	SLCO2A1	E1B-AP5	SKAP1	EEA1		DAB2
DKFZp566L241	TUB	CR597099	SLIT1	E2F3	SLC10A4	EED		DACH1
DKFZp566M114	TUBB4	CR597233	SLITRK3	E2F5	SLC12A4	EEF1A1		DAD1
DKFZp586D2123	TUBB6	CR597892	SLITRK4	E2F6	SLC12A5	EEF1B2		DAGK1
DKFZp586E1222	TWIST1	CR598144	SLITRK5	EAF1	SLC13A3	EEF1D		DAGLB
DKFZp586G1517	UBE2E2	CR598614	SMAD2	EAF2	SLC15A1	EEF1E1		DAGLBETA
DKFZp586O0223	UBE2G1	CR599716	SMAD9	EAPP	SLC16A12	EEF1G		DAP
DKFZp586O1224	UBE3C	CR600416	smap-8	EBF3	SLC16A7	EFCAB4B		DAP3
DKFZP586P0123	UBLCP1	CR600848	SMARCD3	EBNA1BP2	SLC17A6	EFHC1		DAPK1
DKFZp666A163	UBTD1	CR601056	SMO	ECD	SLC17A7	EFNA5		DAPK3
DKFZp666C036	UCHL1	CR602694	SMOC1	ECE2	SLC18A2	EFNB2		DAXX
DKFZp666C072	UCN3	CR603511	SMOX	ECHDC1	SLC1A1	EFTUD1		DAZAP2
DKFZp666C185	UCP1	CR603661	SMPD2	EDC3	SLC1A2	EFTUD2		DBF4
DKFZp666F025	UKLF	CR604036	SNAI2	EDC4	SLC1A3	EGLN3		DBF4B
DKFZp666I142	ULBP1	CR604543	SNAP29	EDD1	SLC22A17	EGR2		DBNDD2
DKFZp666L095	UNC5C	CR604707	SNAP91	EDEM3	SLC24A4	EHBP1		DBNL
DKFZp666O0110	UNC5D	CR605542	SNIP	EDG1	SLC26A10	EHF		DBR1
DKFZp667A191	UNCX4.1	CR606018	SOCS2	EDG2	SLC26A4	EID1		DBT
DKFZp667C045	UNQ208	CR606587	SORCS1	EEA1	SLC30A10	EIF1		DBX
DKFZp667H0616	UNQ2783	CR606996	SORT1	EED	SLC30A3	EIF2A		DC13
DKFZp667I0310	UNQ3075	CR607080	SOX1	EEF1A1	SLC32A1	EIF2AK1		DC2
DKFZp667I0324	UNQ5208	CR607512	SOX11	EEF1B2	SLC34A2	EIF2AK2		DC3
DKFZp667M1414	UNQ5831	CR607690	SOX17	EEF1E1	SLC35F3	EIF2B1		DCBLD1
DKFZp686A11192	UNQ6114	CR609342	SOX2	EEF1G	SLC4A3	EIF2B2		DCBLD2
DKFZp686B0790	UNQ6309	CR609643	SOX21	EEFSEC	SLC5A8	EIF2B3		DCC1
DKFZp686B09139	UNQ9433	CR609843	SOX3	EFNB2	SLC6A1	EIF2B5		DCDC1
DKFZp686B222	USP26	CR610804	SOX5	EGLN3	SLC6A11	EIF2S1		DCLRE1A
DKFZp686C16101	USP44	CR611239	SOX7	EGR2	SLC6A15	EIF2S2		DCLRE1B
DKFZp686D09174	VAMP4	CR611440	SOX9	EHBP1	SLC6A2	EIF2S3		DCLRE1C
DKFZp686D1651	VASH2	CR613267	SP3	EHD4	SLC6A5	EIF3S1		DCP2
DKFZP686E2158	VAV-3	CR613732	SP6	EHF	SLC8A2	EIF3S10		DCPS
DKFZp686F19123	VAV3	CR614419	SP7	EID1	SLC8A3	EIF3S12		DCTN2
DKFZp686G18222	VAX1	CR614579	SP8	EIF1	SLC9A3	EIF3S3		DCTN3
DKFZp686G24192	VAX2	CR614757	SPAG11B	EIF1B	SLCO2A1	EIF3S5		DCTN4
DKFZp686I0230	VCAN	CR614802	SPAG6	EIF2A	SLCO5A1	EIF3S6		DCTN5
DKFZp686I0374	VEGFC	CR616222	SPARC	EIF2AK1	SLIT1	EIF3S6IP		DCTN6
DKFZp686I04113	VENTX	CR618409	SPATS1	eIF2B delta subunit	SLIT2	EIF3S8		DCUN1D1
DKFZp686I1251	vest-1	CR618537	SPEG	EIF2B1	SLIT3	EIF3S9		DCUN1D2
DKFZp686I15217	VGCNL1	CR619504	SPG20	EIF2B2	SLITRK2	EIF4A1		DCUN1D3
DKFZp686I21167	VGF	CR619941	SPIB	EIF2B3	SLITRK3	EIF4A2		DCUN1D4
DKFZp686J07132	VGLL2	CR620402	SPIRE1	EIF2B4	SLITRK4	EIF4A3		DCUN1D5
DKFZp686J17211	VIPR2	CR620484	SPIRE2	EIF2B5	SLITRK5	EIF4E		DDAH1
DKFZp686L0695	VSIG4	CR620525	SPO11	EIF2C3	smap-8	EIF4E2		DDB1
DKFZp686L2452	VSTM2	CR621214	SPOCK1	EIF2S1	SMARCD3	EIF4ENIF1		DDB2
DKFZp686M02159	VTI1	CR622757	SPOCK2	EIF2S2	SMO	EIF4G1		ddb2
DKFZp686M0519	VTI1B	CR622974	SPRED3	EIF2S3	SMOC1	EIF4G2		DDEF2
DKFZp686M10160	VWA2	CR623026	SPSB1	EIF3S1	SMOC2	EIF4H		DDHD1
DKFZp686O16111	VWC2	CR623807	SPSB3	EIF3S10	SNAI2	EIF5A2		DDI2
DKFZp727A181	VWCE	CR624471	SPSB4	EIF3S12	SNAP91	ELAC2		DDIT3
DKFZp761C029	WDR86	CR624833	SQLE	EIF3S3	SNCA	ELF2		DDOST
DKFZp761C10121	WIPF1	CR626194	SRC	EIF3S5	SNTG2	ELK4		DDP2
DKFZp761C241	WIT1	CR933670	SRPX	EIF3S6	SONE	ELL2		DDR1
DKFZp761D0223	WNK3	CR936677	SST	EIF3S6IP	SORCS1	ELP3		DDX10
DKFZp761E0611	WNT10A	CRADD	SSTR2	EIF3S8	SORCS2	ELP4		DDX11
DKFZp761H2024	WNT10B	CRAMP1L	ST3Gal VI	EIF4A1	SOX11	EMG1		DDX17
DKFZp761I032	WNT16	CRBN	ST3GAL5	EIF4A2	SOX14	EMSY		DDX18
DKFZp761L0516	WNT2	CREB1	ST3GAL6	EIF4A3	SOX2	ENAH		DDX19B
DKFZp762A1615	WNT3	CREB3L2	ST6GAL2	EIF4B	SOX21	ENC1		DDX20
DKFZp762B153	WNT6	CREBBP	ST6GALNAC5	EIF4E	SOX3	ENO1		DDX21
DKFZp762B162	WNT9B	CREBL1	ST6GALNAC6	EIF4E2	SOX5	ENOPH1		DDX23
DKFZp762C091	WSCD2	CREBL2	ST8SIA3	EIF4EBP2	SOX7	ENPP4		DDX24
DKFZp762G166	WT1	CREBZF	ST8SIA5	EIF4ENIF1	SP7	ENPP5		DDX27
DKFZp762K099	WWTR1	CREG1	ST8SIA6	EIF4G2	SP8	ENSA		DDX28
DKFZp762L0110	X04930	CRELD1	STAB2	EIF4G3	SPAG6	ENTPD1		DDX3X
DKFZp779F1429	XAGE1	CREM	STAU2	EIF4H	SPATS1	ENTPD4		DDX41
DKFZp779O175	XAGE5	CRFG	STAU2 variant protein	EIF5	SPEG	ENY2		DDX42
DKFZp781C0423	XKRX	CRIM1	STC1	EIF5A	SPG20	EP300		DDX47
DKFZp781F1053	XPA	CRK	STC2	EIF5A2	SPIB	EPAS1		DDX5
DKFZp781K2286	YPEL4	CRKL	STMN4	ELAC2	SPOCK1	EPB41L5		DDX51
DLC1	Z39Ig	CRKRS	STOX2	ELAVL2	SPOCK3	EPC1		DDX52
DLEU2	ZBTB33	CRLF3	STX3	ELF2	SPON2	EPM2AIP1		DDX55
DLG7	ZBTB46	CRLS1	STXBP1	ELK1	SPRED3	EPN1		DDX56
DLL4	ZDHHC22	CROP	STXBP5L	Elk1	SPSB4	EPRS		DDX6
DLST	ZEB1	CROP/Luc7A	STXBP6	ELK4	SST	EPS15		DEADC1
DLX2	ZEB2	CROT	SULT2A1	ELL	SSTR2	EPS8		DECR1
DLX5	ZFHX1B	CRSP2	SUSD4	ELL2	ST3Gal VI	EPSTI1		ded
DLX6	ZFYVE27	CRSP3	SUZ12	ELMO1	ST3GAL6	ERAL1		DEDD
DMAP1	ZIC1	CRSP6	SV2B	ELOF1	ST6GAL2	ERBB2IP		DEDD2
DMRTA2	ZIC2	CRSP7	SVIL	ELOVL4	ST6GALNAC2	ERCC5		DEDPRO1
DNA2L	ZIC4	CRSP8	SYN2	ELOVL5	ST6GALNAC5	ERCC8		DEK
DNAH11	ZNF483	CRSP9	SYNE2	ELP3	ST8SIA1	ERGIC2		DEM1
DNAH9	ZNF562	CRTC2	SYNGAP1	ELP4	ST8SIA2	ERLIN1		DENND1A
DNAJA1	ZNF804A	CRY1	SYPL2	EMG1	ST8SIA3	ERLIN2		DENND1B
DNAJA2	ZNF804B	CS	SYT10	EMILIN3	ST8SIA4	ERO1-L		DENND3
DNAJB11	ZNFN1A1	CS266996	SYT2	EML4	ST8SIA5	ERO1L		DENND4A
DNAJB14		CSAD	SYT3	EML5	ST8SIA6	ESCO1		DENR
DNAJC1		CSDA	SYT5	ENAH	STAC2	ESD		DEPC-1
DNAJC10		CSDE1	TACR1	ENC1	STC1	ESF1		DEPDC1
DNAJC11		CSE1L	TAL1	ENDOG	STC2	ET		DEPDC1B
DNAJC15		CSF1	TAS2R40	ENO1	STK32A	ETAA1		DEPDC6
DNAJC16		CSGlcA-T	TBL1X	ENOSF1	STK32B	ETF1		DERA
DNAJC19		CSNK1A1	TBR1	ENSA	STK33	ETFDH		DERL1
DNAJC5		CSNK1G3	TBX15	ENTPD4	STMN2	ETNK1		derp6
DNAJC7		CSNK2A1	TBX18	ENTPD7	STMN4	ETS1		DEXI
DNAL1		CSNK2B	TBX2	EP300	STOX2	ETS2		DFFA
DNAPTP6		CSPP1	TBX20	EPAS1	STX1B2	ETV1		DGCR14
DNMT1		CSRP2BP	TBX5	EPB41L1	STXBP5L	ETV3		DGCR8
DNMT2		CSTF1	TCBA1	EPB41L4A	SULT2A1	ETV5		DGKA
DNMT3B		CSTF2T	TCEAL2	EPB41L5	SUSD4	ETV6		DGKD
DNTTIP1		CSTF3	TCERG1L	EPC1	SV2B	ETV7		DGKH
DOCK10		CTAGE5	TCF7L1	EPC2	SV2C	EVI1		DGKZ
DOCK3		CTBP2	TCL1A	EPHA4	SYCN	EWSR1		DHDDS
DOCK4		CTCF	TCP10	EPHA7	SYN1	EXDL2		DHFR
DOLK		CTDSPL	TCR BV9	EPM2AIP1	SYN2	EXO1		DHPS
DPCR1		CTDSPL2	TCRBV10S1P	EPN1	SYNE1	EXOC1		DHRS13
DPE2		CTF8	TCRBV13S1-TCRBJ2S1	EPRS	SYT10	EXOC3		DHRS3
DPF1		CTGLF1	TCRVB	EPS15	SYT2	EXOC4		DHX15
DPF2		CTGLF5	TDH	EPS15L1	SYT3	EXOC5		DHX16
DPF3		CTNNAL1	TEAD2	eps15R	SYT5	EXOSC1		DHX29
DPH1		CTNNB1	TEAD3	EPS8	SYT9	EXOSC10		DHX32
DPH2		CTNNBIP1	TEAD4	EPSTI1	T	EXOSC3		DHX33
DPH2L1		CTNNBL1	TESK1	ERBB2IP	TAC1	EXOSC7		DHX34
DPH5		CTNND1	TFAM	ERC1	TACR1	EXOSC8		DHX36
DPM1		CTPS	TFAP2A	ERC2	TACSTD2	EXOSC9		DHX37
DPM2		CTR9	TFAP2B	ERCC3	TAL1	EXT1		DHX40
DPP4		CTSC	TFAP2D	ERCC4	TBC1D21	EXT2		DHX57
DPP8		CTSO	TFDP1	ERCC6	TBC1D3C	EXTL2		DHX8
DPY19L4		CTTNBP2NL	TG	ERCC8	TBC1D3G	EYA3		DHX9
DPYSL3		CUGBP1	TGFBI	ERGIC2	TBR1	EZH2		DIAPH1
DQ570600		CUL1	TH1	ERH	TBX1	F11R		DIAPH3
DQ570646		CUL2	TH1L	ERLIN1	TBX15	F25965		DIDO1
DQ573816		CUL3	THAP7	ERO1-L	TBX18	F2RL1		DIP1
DQ574505		CUL5	THBD	ERO1L	TBX2	F8A3		DIP2B
DQ575740		CUL7	THBS1	ERO1LB	TBX20	FAAH2		DIP2C
DQ576887		CUTA	THBS4	ERRFI1	TBX21	FAF1		DIRC2
DQ578288		CUTL1	THH	ESCO1	TBX5	FAH		DISP2
DQ578294		CWF19L1	THPO	ESF1	TCBA1	FAHD1		dJ1163J1.4
DQ579816		CXADR	THSD3	ET	TCEAL2	FAHD2A		DKFZp313C0640
DQ580131		CXCL2	TIAM1	ETAA1	TCEAL6	FAM103A1		DKFZp313C2412
DQ581084		CXCL3	TIMP3	ETF1	TCERG1L	FAM104A		DKFZp313E037
DQ582247		CXCR4	TIP39	ETFA	TCF15	FAM105B		DKFZp313E1330
DQ582460		CXorf15	TJP1	ETNK1	TCF4	FAM111A		DKFZp313H139
DQ582462		CXorf20	TKTL2	ETS1	TCF7	FAM111B		DKFZp313J1510
DQ583161		CXorf38	TLL1	ETS2	TCF7L1	FAM116A		DKFZp313K107
DQ583483		CXorf42	TLL2	ETV1	TCHHL1	FAM118B		DKFZp313M0720
DQ583578		CXorf56	TLX1	ETV3	TCR BV9	FAM119A		DKFZP434A0131
DQ585254		CXorf57	TLX2	ETV5	TCRBV13S1-TCRBJ2S1	FAM11A		DKFZp434A1022
DQ586138		CXXC1	TLX3	ETV6	TCRBV18S1	FAM120A		DKFZp434A2417
DQ586244		CYB5A	TM2D3	ETV7	TCRVB	FAM120AOS		DKFZP434B0335
DQ586245		CYB5B	TMEFF2	EVA1	TDH	FAM120B		DKFZp434B156
DQ586246		CYB5D1	TMEM1	EVI1	TEM7	FAM120C		DKFZp434B168
DQ586526		CYB5D2	TMEM100	EWSR1	TESC	FAM122A		DKFZp434B1727
DQ587539		CYB5R1	TMEM11	EXDL2	TFAP2A	FAM122C		DKFZp434C191
DQ588066		CYB5R4	TMEM121	EXOC1	TFAP2B	FAM124A		DKFZp434D011
DQ588329		CYBASC3	TMEM132A	EXOC5	TFAP2C	FAM126B		DKFZp434G0522
DQ588349		CYC1	TMEM155	EXOC8	TFAP2D	FAM129A		DKFZp434H0127
DQ588415		CYCS	TMEM160	EXOSC1	TFPI2	FAM130A1		DKFZp434H1720
DQ588417		CYFIP1	TMEM163	EXOSC10	TGFB2	FAM13A1		DKFZp434H247
DQ588478		CYP-33	TMEM166	EXOSC3	TGFBI	FAM14A		DKFZp434I042
DQ588582		CYP20A1	TMEM16A	EXOSC4	THBS2	FAM18B2		DKFZp434I0612
DQ588743		CYP26B1	TMEM16B	EXOSC7	THBS4	FAM21C		DKFZp434J0420
DQ589254		CYP2R1	TMEM178	EXOSC8	THH	FAM24B		DKFZp434J1813
DQ591415		CYP39A1	TMEM28	EXOSC9	THPO	FAM36A		DKFZp434K1323
DQ593305		DAAM1	TMEM46	EXT1	THSD3	FAM39DP		DKFZp434K1421
DQ593363		DAB1	TMEM55B	EXT2	THY1	FAM44A		DKFZp434K245
DQ593627		DAB2	TMEM59L	EYA3	TIMP2	FAM44B		DKFZp434L0319
DQ593630		DACH1	TMEM80	EZH2	TIMP3	FAM46A		DKFZp434L2422
DQ593864		DACT1	TMOD1	F11R	TIP39	FAM48A		DKFZp434M0431
DQ595216		DAD1	TMPRSS2	F25965	TITF1	FAM49B		DKFZp434M1123
DQ596239		DAG1	TMSL8	F8A3	TLL1	FAM53B		DKFZp434N0935
DQ596240		DAGK1	TNFRSF8	FABP5	TLL2	FAM54A		DKFZp434N1217
DQ597461		DAGLB	TNFSF11	FAF1	TLX3	FAM59A		DKFZp434N1720
DQ597539		DAGLBETA	TNK1	FAHD1	TMC7	FAM60A		DKFZp434N2030
DQ598070		DAK	TNNT1	FAHD2A	TMEFF1	FAM62B		DKFZp434N214
DQ598105		DAMS	TNPO1	FAIM	TMEFF2	FAM63A		DKFZp434O1230
DQ598276		DAO	TNRC4	FAM100B	TMEM108	FAM64A		DKFZp434P072
DQ600537		DAP	TNS1	FAM103A1	TMEM130	FAM73A		DKFZp434P078
DQ601396		DAP3	TOB1	FAM104A	TMEM132E	FAM76B		DKFZp434P1215
DQ601842		DAPK3	TOB2	FAM105B	TMEM136	FAM7A2		DKFZp434P174
DR1		DARS	TPBG	FAM107B	TMEM145	FAM83D		DKFZp451A052
DRCTNNB1A		DARS2	TPST1	FAM108A1	TMEM155	FAM86A		DKFZp451E015
DRD1IP		DAXX	TRAF7	FAM111A	TMEM163	FAM86B1		DKFZp451F173
DRG1		DAZAP2	TRBV21-1	FAM116A	TMEM166	FAM86C		DKFZp451H0217
DRG2		DBF4	TRH	FAM118B	TMEM16A	FAM8A1		DKFZp547C149
DRIP36		DBF4B	TRHDE	FAM119A	TMEM16B	FAM90A1		DKFZp547E092
DRIP80		DBNDD2	TRIM24	FAM11A	TMEM178	FAM91A1		DKFZp547F222
DSE		DBNL	TRIM36	FAM120A	TMEM22	FAM92A1		DKFZp547I166
DSN1		DBR1	TRIM41	FAM120AOS	TMEM47	FAM96A		DKFZp547J0513
DTNB		DBT	TRIM41a	FAM120B	TMEM58	FAM96B		DKFZp547K246
DTWD1		DBX	TRIM58	FAM120C	TMEM59L	FAM98A		DKFZp547L2113
DTX2		DC13	TRIM71	FAM122A	TMEM64	FAM98B		DKFZp547O0715
DTYMK		DC2	TRIM9	FAM122C	TMEM74	FANCG		DKFZp547P055
DUB3		DC3	TRIP11	FAM126A	TMOD1	FANCL		DKFZp564A247
DULLARD		DCBLD1	Trip230	FAM126B	TMSL8	FANCM		DKFZp564B172
DUOX2		DCBLD2	TRMU	FAM127A	TNC	FAPP2		DKFZp564C0469
DUS2L		DCDC1	TRNT1	FAM130A1	TNFRSF19	FARP2		DKFZp564C236
DUSP1		DCK	TRPS1	FAM13A1	TNFRSF8	FARS2		DKFZp564D0478
DUSP10		DCLRE1A	TRRAP	FAM18B	TNFSF11	FARSB		DKFZp564H1122
DUSP11		DCLRE1B	TSARG1	FAM18B2	TNNT1	FASTKD1		DKFZp564H1322
DUSP12		DCLRE1C	TSHZ2	FAM20B	TNNT2	FASTKD2		DKFZP564J0863
DUSP19		DCP1A	TSLP	FAM21C	TNRC4	FASTKD3		DKFZp564J0863
DUSP28		DCP1B	TSPAN18	FAM32A	TOX2	FASTKD5		DKFZp564K112
DUSP4		DCP2	TSPAN2	FAM33A	TP73	FAT		DKFZp564K142
DUSP6		DCPS	TSPAN33	FAM36A	TPBG	FAU		DKFZp564L0678
DUX4		DCTN2	TSPAN5	FAM39DP	Trad	FBL		DKFZp564M0764
DUX4C		DCTN3	TTC9B	FAM40A	TRH	FBL4		DKFZp564M2223
DVL2		DCTN4	TTLL11	FAM44A	TRIB2	FBS1		DKFZp564N1363
DYM		DCTN5	TTLL2	FAM44B	TRIM36	FBW1A		DKFZp564O052
DYNC1I1		DCTN6	TUBA1	FAM46A	TRIM54	FBX9		DKFZP564O0523
DYNC1I2		DCUN1D1	TUBA1B	FAM48A	TRIM63	FBXL11		DKFZP564O0823
DYNC1LI2		DCUN1D3	TUBA8	FAM49B	TRIM67	FBXL13		DKFZp564O1863
DYNC2H1		DCUN1D4	TUBB6	FAM53A	TRIM71	FBXL18		DKFZp564P2272
DYRK1A		DCUN1D5	TWIST1	FAM53B	TRIM9	FBXL20		DKFZp566A0646
DYRK1B		DDAH1	TXNRD3	FAM53C	TRO	FBXL3		DKFZp566B0846
DYRK2		DDB1	UBE3C	FAM54A	TRPC4	FBXL4		DKFZp566B183
E1B-AP5		DDB2	UBL4B	FAM59A	TRPC6	FBXL5		DKFZp566D193
E2F3		ddb2	UCHL1	FAM60A	TRPM8	FBXO11		DKFZp566K023
E2F4		DDEFL1	UCK2	FAM62B	TSHZ2	FBXO18		DKFZp566L1346
E2F5		DDHD1	UCKL1	FAM63A	TSHZ3	FBXO25		DKFZp566L241
E2F6		DDIT3	UCP1	FAM73A	TSLP	FBXO3		DKFZp566M114
E2F8		DDOST	UGCG	FAM76B	TSPAN33	FBXO31		DKFZp586D2123
EAF1		DDP2	UIMC1	FAM78A	TSPAN5	FBXO33		DKFZp586D2223
EAF2		DDT	ULBP1	FAM79A	TTC9B	FBXO42		DKFZp586I1223
EBF1		DDX11	UNC5B	FAM7A2	TUBB2B	FBXO5		DKFZp586O0223
EBF3		DDX17	UNCX4.1	FAM82A	TUBB6	FBXO8		DKFZp586O1224
EBNA1BP2		DDX18	UNQ151	FAM86A	TWIST1	FBXO9		DKFZP586P0123
ECE2		DDX20	UNQ2998	FAM86B1	UBTD1	FBXW11		DKFZp586P1420
ECH1		DDX21	UNQ419	FAM86C	UCHL1	FBXW2		DKFZp666A163
ECHDC1		DDX23	UNQ5208	FAM8A1	UCN3	FBXW7		DKFZp666C036
ECSIT		DDX26B	UNQ5831	FAM91A1	UCP1	FCF1		DKFZp666C072
EDC4		DDX27	UNQ747	FAM96B	UKLF	FCMD		DKFZp666C185
EDD1		DDX28	UNQ9217	FAM98A	ULBP1	FDFT1		DKFZp666D023
EDEM1		DDX39	UPLC1	FANCD2	ULBP2	FDX1		DKFZp666F025
EDEM3		DDX3X	USP25	FANCM	UNC5B	Fe65L2		DKFZp666F167
EDG1		DDX41	USP6	FANK1	UNC5C	FEM1C		DKFZp666G057
EDG2		DDX42	UST	FAPP2	UNCX4.1	FER1L3		DKFZp666L095
EDG4		DDX46	VAMP3	FARP2	UNQ208	FEZF1		DKFZp666O0110
EDIL3		DDX47	VAT1	FARS2	UNQ2783	FGD6		DKFZp666P032
EDN1		DDX5	VAV-3	FARSA	UNQ283	FGF14		DKFZp667A191
EED		DDX50	VAV2	FARSB	UNQ3045	FGF9		DKFZp667B165
EEF1A1		DDX51	VAV3	FASTKD1	UNQ5208	FGFBP3		DKFZp667C045
EEF1B2		DDX52	VAX1	FASTKD2	UNQ5831	FGL2		DKFZp667C0711
EEF1D		DDX55	VCAN	FASTKD3	UNQ6114	FHIT		DKFZp667I0310
EEF1E1		DDX56	VEGFC	FASTKD5	UNQ6309	FIP1L1		DKFZp667M1414
EEF1G		DDX58	VGLL2	FAT4	UNQ669	FKBP11		DKFZp686A11192
EEF2		DDX6	VSNL1	FAU	UNQ9433	FKBP14		DKFZp686B0790
EEF2K		DEADC1	VWC2	FBL	UPK2	FKBP3		DKFZp686B09139
EEFSEC		DECR1	VWCE	FBL4	USP2	FKBP7		DKFZp686B222
EFCAB2		DECR2	WBSCR22	FBS1	UST	FKHRL1		DKFZp686B2235
EFG		ded	WDFY2	FBW1A	VAV3	FKSG33		DKFZp686C16101
EFHB		DEDD	WDR54	FBX7	VAX1	FKSG40		DKFZp686D09174
EFHC1		DEDD2	WFDC6	FBX9	VAX2	FLAD1		DKFZp686D1651
EFNA1		DEDPRO1	WHDC1	FBXL11	VCAN	FLCN		DKFZP686E2158
EFTUD2		DEGS1	WIF1	FBXL12	VEGFC	FLJ00038		DKFZp686F19123
EGFL6		DEK	WIT1	FBXL17	VENTX	FLJ00045		DKFZp686G18222
EGFL7		DENND1A	WNK2	FBXL18	vest-1	FLJ00071		DKFZp686G24192
EGLN3		DENND1B	WNK4	FBXL20	VGF	FLJ00089		DKFZp686H15154
EGR2		DENND2D	WNT1	FBXL3	VGLL2	FLJ00158		DKFZp686I0230
EGR3		DENND3	WNT10A	FBXL4	VSTM2	FLJ00174		DKFZp686I0374
EHBP1		DENND4A	WNT16	FBXL5	VWA2	FLJ00213		DKFZp686I04113
EHF		DENR	WNT2	FBXL7	VWCE	FLJ00284		DKFZp686I1251
EID2		DEPDC1	WNT3	FBXO11	WIT1	FLJ00301		DKFZp686I15217
EIF1		DEPDC1B	WNT5A	FBXO18	WNK3	FLJ00313		DKFZp686I18166
EIF1AX		DEPDC4	WNT6	FBXO28	WNT1	FLJ00353		DKFZp686I21167
EIF1B		DERA	WNT7A	FBXO3	WNT10A	FLJ00369		DKFZp686J07132
EIF2A		DERL1	WNT9A	FBXO32	WNT10B	FLJ00410		DKFZp686J17211
EIF2AK1		DERL2	WSCD1	FBXO33	WNT16	FLJ10035		DKFZp686L2452
EIF2AK2		derp6	WT1	FBXO42	WNT2	FLJ10081		DKFZp686M0519
EIF2AK4		DFFA	WWTR1	FBXO44	WNT3	FLJ10154		DKFZp686M10160
eIF2B delta subunit		DGCR14	XHRIP110	FBXO5	WNT5A	FLJ10292		DKFZp686N2317
EIF2B1		DGCR6	XPC	FBXO7	WNT6	FLJ10357		DKFZp686O16111
EIF2B2		DGKA	XRCC3	FBXO8	WNT9B	FLJ10986		DKFZp686P0262
EIF2B4		DGKD	XYLT1	FBXO9	WSCD2	FLJ11506		DKFZp761C029
EIF2B5		DHDDS	YIF1A	FBXW11	WT1	FLJ12529		DKFZp761C10121
EIF2S1		DHFR	YPEL5	FBXW2	WWTR1	FLJ12716		DKFZp761C241
EIF2S2		DHFRL1	ZAR1	FBXW4	X04930	FLJ13305		DKFZp761D0223
EIF3S1		DHODH	ZBTB46	FBXW7	YPEL4	FLJ13611		DKFZp761E0611
EIF3S10		DHPS	ZCCHC16	FCF1	Z11851	FLJ14397		DKFZp761E1217
EIF3S12		DHRS1	ZDHHC22	FCHSD2	ZDHHC11	FLJ14803		DKFZp761F0118
EIF3S3		DHRS13	ZER1	FCMD	ZDHHC22	FLJ20035		DKFZp761H152
EIF3S5		DHRSX	ZFP2	FDFT1	ZEB2	FLJ20152		DKFZp761I097
EIF3S6		DHX15	ZFP276	FDPS	ZFHX1B	FLJ20254		DKFZp761J1810
EIF3S6IP		DHX16	ZFPM1	FDXR	ZFYVE28	FLJ20273		DKFZp761L0516
EIF3S7		DHX29	ZFYVE28	Fe65L2	ZIC1	FLJ20294		DKFZp761O0611
EIF3S8		DHX30	ZIC1	FEM1B	ZIC2	FLJ20323		DKFZp761P7010
EIF4A2		DHX33	ZIC2	FEM1C	ZIC3	FLJ20366		DKFZp762A1615
EIF4A3		DHX34	ZIC4	FER	ZIC4	FLJ20628		DKFZp762B153
EIF4E		DHX36	ZIC5	FER1L3	ZMAT4	FLJ21062		DKFZp762B162
EIF4E3		DHX37	ZNF143	FEZ2	ZNF114	FLJ21908		DKFZp762E1312
EIF4ENIF1		DHX38	ZNF215	FGD6	ZNF232	FLJ21986		DKFZp762E1712
EIF4G1		DHX40	ZNF276	FGF9	ZNF365	FLJ22795		DKFZp762L0110
EIF4G2		DHX57	ZNF295	FGFR1OP2	ZNF483	FLJ23356		DKFZp762N1113
EIF4H		DHX8	ZNF334	FHIT	ZNF536	FLJ23861		DKFZp779O175
EIF5		DHX9	ZNF367	FKBP14	ZNF574	FLJ25037		DKFZp781C0423
EIF5A2		DIAPH1	ZNF574	FKBP3	ZNF804A	FLJ25416		DKFZp781E0326
EIF5B		DIAPH3	ZNF662	FKBP5	ZNF804B	FLJ30294		DKFZp781K2286
ELAC2		DICER1	ZNF673	FKHRL1		FLJ31438		DKKL1
ELAVL1		DIDO1	ZNF804B	FKSG63		FLJ31818		DLAT
ELAVL2		DIMT1L	ZNFN1A1	FLAD1		FLJ31951		DLD
ELF2		DIP2B	ZPLD1	FLCN		FLJ32214		DLEU2
ELK1		DIRC2	ZSCAN2	FLJ00038		FLJ32312		DLG1
Elk1		DIS3		FLJ00045		FLJ32745		DLG7
ELK4		DIS3L2		FLJ00071		FLJ36144		DLL4
ELL		dj-1		FLJ00089		FLJ36166		DLST
ELL2		dJ1163J1.4		FLJ00118		FLJ38482		DMAP1
ELOF1		DKFZp313C0640		FLJ00158		FLJ38973		DMTF1
ELOVL2		DKFZp313C2412		FLJ00174		FLJ39660		DMWD
ELOVL6		DKFZp313E037		FLJ00183		FLJ39779		DNA2L
ELP4		DKFZp313E1330		FLJ00210		FLJ40296		DNAH3
EMILIN2		DKFZp313H139		FLJ00284		FLJ40453		DNAJA1
EML5		DKFZp313J1510		FLJ00296		FLJ40722		DNAJA2
EMSY		DKFZp313K107		FLJ00301		FLJ40852		DNAJA3
EMX1		DKFZp313M0720		FLJ00313		FLJ40869		DNAJA5
EMX2		DKFZp313O2236		FLJ00353		FLJ43692		DNAJB1
EN1		DKFZP434A0131		FLJ00380		FLJ45187		DNAJB11
ENAH		DKFZp434A1022		FLJ00383		FLJ90709		DNAJB14
ENDOD1		DKFZp434A155		FLJ10035		FMN1		DNAJB6
ENO1		DKFZp434A2417		FLJ10081		FMN2		DNAJB9
ENOSF1		DKFZP434B0335		FLJ10154		FMR1		DNAJC10
[truncated: 5,417 more rows]
